# Supplementary material for: Enhanced valorization of Korshinsk peashrub (Caragana korshinskii Kom.) as ruminant feed via the selective ligninolysis by the white rot fungus Dichomitus squalens
Source: J Anim Sci Biotechnol. 2026 May 12;17:90. doi: 10.1186/s40104-026-01404-z (PMC13162467; doi:10.1186/s40104-026-01404-z)
Supplement: Supplementary file 1 — Additional file 1: Table S1. Composition and nutrient levels of basal diets. Table S2. Chemical compositions analysis of Korshinsk peashrub decayed by different white rot fungi. Table S3. Chromosomal localization of predicted genes in D. squalens. Table S4. Statistics of genomic contigs and scaffolds of D. squalens after patching the bases gaps. Table S5. Total data size and sequencing coverage of the genome of D. squalens. Table S6. Summary of KEGG, KOG and GO annotation of genes from D. squalens. Table S7. Top 70 Pfam domains in D. squalens genome. Table S8. CAZy annotation of genes from D. squalens. Table S9. Comparative analysis of ligninolytic enzymes, cellulase, hemicellulase and pectinase of 11 sequenced white rot fungi. Table S10. Genes and their translation levels related to the degradation of plant cell wall polysaccharides under different incubation periods in D. squalens. Table S11. Peaks attribution and signal intensities in FT-IR spectra of Korshinsk peashrub after D. squalens pretreatment. Table S12. Peaks attribution and signal intensities in FT-IR spectra of lignin. [file 40104_2026_1404_MOESM1_ESM.xlsx]

## Sheet: Table S1
Table S1. Composition and nutrient levels of basal diets (DM basis).
Items	Content, %
Corn silage	48
Corn meal	25
Wheat straw	2
Soybean meal	9
Sunflower meal	5
Wheat bran	4.2
NaCl	0.8
NaHCO3	1
Premix1	5
Total	10
Nutrient levels
ME/(MJ/kg)	10.14
EE	3.37
CP	15.25
Ash	7.86
NDF	31.54
ADF	15.77
Ca	0.79
P	0.46
DM Dry matter, ME Metabolic energy, EE Crude fat, CP Crude protein, NDF Neutral detergent fiber, ADF Acid detergent fiber.
1Premix in per kilogram of diet provided 60 IU vitamin E, 100,000 IU vitamin A, 20,000 IU vitamin D3, 1000 mg Mn, 780 mg Zn, 1000 mg Fe, 270 mg Cu, 12 mg Se and 10 mg I.

## Sheet: Table S2
Table S2. Chemical compositions analysis of Korshinsk peashrub decayed by different white rot fungi.
Items	White rot fungi (W)	Incubation time (T)				SEM	P value
		0 d	14 d	21 d	28 d		W	T	W×T
NDF, %DW	DS	70.36Aa	66.01Cb	63.39Dc	61.13Dd	0.055	<0.001	<0.001	<0.001
	BS	70.81Aa	67.98Bb	66.88Cc	66.26Cc
	CS	70.48Aa	68.31Bb	67.94Bb	66.81Bc
	PC	70.19Aa	69.48Ab	68.43Ac	67.60Ad
NDS, %DW	DS	29.64Ad	33.99Ac	36.61Ab	38.87Aa	0.055	<0.001	<0.001	<0.001
	BS	29.19Ac	32.02Bb	33.12Ba	33.74Ba
	CS	29.52Ac	31.69Bb	32.06Cb	33.19Ca
	PC	29.81Ad	30.52Cc	31.58Db	32.40Da
WSC, %DW	DS	37.52Aa	35.54BCb	34.56Abc	33.72Ac	0.075	<0.001	<0.001	<0.001
	BS	37.91Aa	34.56Cb	33.67Bbc	32.78Bc
	CS	38.09Aa	35.96Bb	33.08Bc	30.62Cd
	PC	37.97Aa	38.03Aa	31.39Cb	28.47Dc
NH3-N, %DW	DS	7.56Aa	6.51Cb	5.52Bc	4.76Cd	0.024	<0.001	<0.001	<0.001
	BS	7.44Aa	6.71BCb	5.63Bc	5.06Bd
	CS	7.54Aa	6.85ABb	6.35Ac	6.07Ac
	PC	7.48Aa	7.02Ab	6.43Ac	6.11Ad
DM, g/kg	DS	218.43Aa	214.57Bb	210.74Cc	205.17Dd	0.158	<0.001	<0.001	<0.001
	BS	218.22Aa	215.58Bb	212.73BCc	208.35Cd
	CS	217.86Aa	216.17ABa	214.73Bb	212.32Bc
	PC	217.67Aa	217.68Aa	217.52Aa	215.67Ab
CP, %DW	DS	13.19Ac	14.08Ab	14.35Ab	15.38Aa	0.028	<0.001	<0.001	<0.001
	BS	13.26Ad	13.64Bc	14.18ABb	14.59Ba
	CS	13.32Ac	13.50Bb	13.82Ba	14.02Ca
	PC	13.29Aa	13.07Ca	13.21Ca	13.37Da
EE, %DW	DS	4.44Ad	4.77Ac	4.90Ab	5.18Aa	0.015	<0.001	<0.001	<0.001
	BS	4.51Ac	4.60Ac	4.81Ab	5.03Aa
	CS	4.46Aa	4.53Aa	4.58Ba	4.69Ba
	PC	4.54Aa	4.46Aa	4.53Ba	4.48Ca
NDF Neutral detergent fiber, NDS Neutral detergent solubles, WSC Water soluble carbohydrates, DM Dry matter, CP Crude protein, EE Crude fat, DW Dry weight.
DS Dichomitus squalen, BS Bjerkandera sp., CS Ceriporiopsis subvermispora, PC Phanerodontia chrysosporium.
W represents the fixed effect of white rot fungi; T represents the fixed effect of incubation time.
Means values with different superscripts (a-d) in the same row showed a statistical differences at different incubation time (P < 0.05).
Means values with different superscripts (A-D) in the same column showed a statistical difference under different treatments of white rot fungi (P < 0.05).
SEM standard error of mean.

## Sheet: Table S3
Table S3. Chromosomal localization of predicted genes in D. squalens.
Serial number	Gene_id	Locus	Predicted function based on Non-Redundant Protein Sequence Database	Total	Percent,%
1	A00001	{Chr01:276:10966:-}	{NA}
2	A00002	{Chr01:39481:41339:-}	{TBU40830.1; hypothetical protein BD309DRAFT_317624 [Dichomitus squalens]}
3	A00003	{Chr01:415197:415526:+}	{TBU21650.1; hypothetical protein BD311DRAFT_677904, partial [Dichomitus squalens]}
4	A00004	{Chr01:3429996:3430999:+}	{XP_007360552.1; GTP-binding protein RAB5 [Dichomitus squalens|Dichomitus squalens LYAD-421 SS1]}
5	A00005	{Chr01:3431499:3434282:-}	{TBU62145.1; ras GEF [Dichomitus squalens]}
6	A00006	{Chr01:3435677:3436967:+}	{TBU62146.1; regulator of Vps4 activity in the MVB pathway-domain-containing protein [Dichomitus squalens]}
7	A00007	{Chr01:3439886:3441626:+}	{XP_007360555.1; uncharacterized protein DICSQDRAFT_96243 [Dichomitus squalens|Dichomitus squalens LYAD-421 SS1]}
8	A00008	{Chr01:3442458:3442754:-}	{TBU34415.1; hypothetical protein BD311DRAFT_860911 [Dichomitus squalens]}
9	A00009	{Chr01:3446380:3447579:+}	{XP_007364835.1; uncharacterized protein DICSQDRAFT_135718 [Dichomitus squalens LYAD-421 SS1]}
10	A00010	{Chr01:3447774:3451346:+}	{TFY53884.1; hypothetical protein EVJ58_g9191 [Rhodofomes roseus]}
11	A00011	{Chr01:3451815:3454634:-}	{TFY55744.1; hypothetical protein EVJ58_g8051 [Rhodofomes roseus]}
12	A00012	{Chr01:3454829:3456028:-}	{XP_007364835.1; uncharacterized protein DICSQDRAFT_135718 [Dichomitus squalens LYAD-421 SS1]}
13	A00013	{Chr01:3456805:3457865:+}	{EEB89419.1; hypothetical protein MPER_12484 [Moniliophthora perniciosa FA553]}
14	A00014	{Chr01:416972:420208:-}	{TFY53884.1; hypothetical protein EVJ58_g9191 [Rhodofomes roseus]}
15	A00015	{Chr01:3459237:3461449:-}	{CDO75491.1; hypothetical protein BN946_scf184935.g27 [Trametes cinnabarina]}
16	A00016	{Chr01:3461789:3462308:-}	{NA}
17	A00017	{Chr01:3463618:3465706:+}	{NA}
18	A00018	{Chr01:3465803:3466147:+}	{NA}
19	A00019	{Chr01:3466279:3466629:+}	{KAJ3002314.1; hypothetical protein NUW54_g5914 [Trametes sanguinea]}
20	A00020	{Chr01:3467237:3470809:-}	{TFY53884.1; hypothetical protein EVJ58_g9191 [Rhodofomes roseus]}
21	A00021	{Chr01:3471004:3472203:-}	{XP_007364835.1; uncharacterized protein DICSQDRAFT_135718 [Dichomitus squalens LYAD-421 SS1]}
22	A00022	{Chr01:3472980:3474139:+}	{NA}
23	A00023	{Chr01:3474178:3474411:+}	{PIL30880.1; transporter [Ganoderma sinense ZZ0214-1]}
24	A00024	{Chr01:3474838:3476525:-}	{XP_007371739.1; uncharacterized protein DICSQDRAFT_184272 [Dichomitus squalens LYAD-421 SS1]}
25	A00025	{Chr01:420403:421299:-}	{XP_007371974.1; uncharacterized protein DICSQDRAFT_74744, partial [Dichomitus squalens LYAD-421 SS1]}
26	A00026	{Chr01:3478342:3483265:+}	{TBU34414.1; antiviral helicase [Dichomitus squalens]}
27	A00027	{Chr01:3483494:3489385:-}	{TBU50013.1; Calreticulin family-domain-containing protein [Dichomitus squalens]}
28	A00028	{Chr01:3489685:3490271:+}	{TBU34412.1; Prefoldin [Dichomitus squalens]}
29	A00029	{Chr01:3490602:3495973:-}	{TBU62153.1; ABC-transporter [Dichomitus squalens]}
30	A00030	{Chr01:3497335:3498692:+}	{TBU50010.1; precursor to secretory protein Ssp120 [Dichomitus squalens]}
31	A00031	{Chr01:3499608:3506407:-}	{TBU34409.1; Dopey, N-terminal-domain-containing protein [Dichomitus squalens]}
32	A00032	{Chr01:3506748:3508111:-}	{TBU62156.1; hypothetical protein BD310DRAFT_974710 [Dichomitus squalens]}
33	A00033	{Chr01:3508399:3508975:+}	{TBU34407.1; ATP synthase E chain-domain-containing protein [Dichomitus squalens]}
34	A00034	{Chr01:3509519:3511377:+}	{XP_007359954.1; histone acetyltransferase type B subunit 2 [Dichomitus squalens LYAD-421 SS1|Dichomitus squalens]}
35	A00035	{Chr01:3512211:3512717:+}	{TBU34404.1; hypothetical protein BD311DRAFT_682162 [Dichomitus squalens]}
36	A00036	{Chr01:422039:423988:-}	{XP_007371873.1; uncharacterized protein DICSQDRAFT_175982 [Dichomitus squalens LYAD-421 SS1]}
37	A00037	{Chr01:3513541:3514791:+}	{TBU34403.1; enoyl-CoA hydratase/carnithine racemase [Dichomitus squalens]}
38	A00038	{Chr01:3518584:3519488:+}	{TBU34401.1; hypothetical protein BD311DRAFT_280082 [Dichomitus squalens]}
39	A00039	{Chr01:3520001:3521611:-}	{TBU34400.1; hypothetical protein BD311DRAFT_709874 [Dichomitus squalens]}
40	A00040	{Chr01:3522544:3526279:+}	{TBU62165.1; hypothetical protein BD310DRAFT_974717 [Dichomitus squalens]}
41	A00041	{Chr01:3526810:3528919:-}	{XP_007360567.1; isocitrate lyase and phosphorylmutase [Dichomitus squalens LYAD-421 SS1|Dichomitus squalens]}
42	A00042	{Chr01:3529312:3530211:-}	{XP_007359909.1; uncharacterized protein DICSQDRAFT_47628 [Dichomitus squalens LYAD-421 SS1|Dichomitus squalens]}
43	A00043	{Chr01:3530775:3535122:+}	{XP_007360568.1; uncharacterized protein DICSQDRAFT_96278 [Dichomitus squalens LYAD-421 SS1]}
44	A00044	{Chr01:3535303:3536095:-}	{TBU34394.1; hypothetical protein BD311DRAFT_802022 [Dichomitus squalens]}
45	A00045	{Chr01:3536711:3538202:-}	{XP_007360569.1; uncharacterized protein DICSQDRAFT_76588 [Dichomitus squalens LYAD-421 SS1|Dichomitus squalens]}
46	A00046	{Chr01:3538889:3541368:+}	{TBU34392.1; meiotic sister-chromatid recombination aldehyde dehydrogenase [Dichomitus squalens]}
47	A00047	{Chr01:424031:432433:-}	{KAJ8462998.1; hypothetical protein ONZ51_g10538 [Trametes cubensis]}
48	A00048	{Chr01:3542511:3544097:+}	{TBU62173.1; ribonuclease T2-like protein [Dichomitus squalens]}
49	A00049	{Chr01:3544565:3545267:-}	{TBU62174.1; hypothetical protein BD310DRAFT_946209 [Dichomitus squalens]}
50	A00050	{Chr01:3546057:3550531:+}	{XP_007360574.1; uncharacterized protein DICSQDRAFT_76597 [Dichomitus squalens|Dichomitus squalens LYAD-421 SS1]}
51	A00051	{Chr01:3550937:3554130:-}	{TBU49987.1; WD40 repeat-like protein [Dichomitus squalens]}
52	A00052	{Chr01:3555187:3556268:-}	{PIL31470.1; hypothetical protein GSI_06172 [Ganoderma sinense ZZ0214-1]}
53	A00053	{Chr01:3558025:3559308:-}	{TBU34385.1; NIPSNAP-domain-containing protein [Dichomitus squalens]}
54	A00054	{Chr01:3559632:3564493:+}	{KAJ8494547.1; hypothetical protein ONZ51_g2259 [Trametes cubensis]}
55	A00055	{Chr01:3566576:3572641:-}	{TBU49981.1; amidase [Dichomitus squalens]}
56	A00056	{Chr01:3577759:3579638:-}	{NA}
57	A00057	{Chr01:3580239:3583555:-}	{TBU34376.1; mitochondrial inner membrane protein [Dichomitus squalens]}
58	A00058	{Chr01:432740:436585:+}	{OJT10706.1; Retrovirus-related Pol polyprotein from transposon TNT 1-94 [Trametes pubescens]}
59	A00059	{Chr01:3583917:3585752:-}	{TBU62190.1; guanine-N-1-methyltransferase [Dichomitus squalens]}
60	A00060	{Chr01:3586449:3589246:+}	{XP_007361802.1; uncharacterized protein DICSQDRAFT_50857, partial [Dichomitus squalens LYAD-421 SS1]}
61	A00061	{Chr01:3589824:3591335:-}	{XP_007370952.1; uncharacterized protein DICSQDRAFT_71809 [Dichomitus squalens LYAD-421 SS1]}
62	A00062	{Chr01:3592929:3597242:+}	{KAJ8461908.1; hypothetical protein ONZ51_g11243 [Trametes cubensis]}
63	A00063	{Chr01:3597779:3600565:-}	{OJT11574.1; Retrovirus-related Pol polyprotein from transposon TNT 1-94, partial [Trametes pubescens]}
64	A00064	{Chr01:3602129:3602788:+}	{TBU31544.1; hypothetical protein BD311DRAFT_737524 [Dichomitus squalens]}
65	A00065	{Chr01:3604704:3605903:+}	{XP_007364835.1; uncharacterized protein DICSQDRAFT_135718 [Dichomitus squalens LYAD-421 SS1]}
66	A00066	{Chr01:3606098:3607480:+}	{PIL32324.1; hypothetical protein GSI_05570 [Ganoderma sinense ZZ0214-1]}
67	A00067	{Chr01:3607999:3611570:-}	{TFY53884.1; hypothetical protein EVJ58_g9191 [Rhodofomes roseus]}
68	A00068	{Chr01:3611765:3612964:-}	{XP_007364835.1; uncharacterized protein DICSQDRAFT_135718 [Dichomitus squalens LYAD-421 SS1]}
69	A00069	{Chr01:439390:439965:+}	{TBU36612.1; hypothetical protein BD309DRAFT_1024197 [Dichomitus squalens]}
70	A00070	{Chr01:3613742:3616191:+}	{PIL32326.1; hypothetical protein GSI_05572 [Ganoderma sinense ZZ0214-1]}
71	A00071	{Chr01:3617833:3619981:+}	{TBU40588.1; hypothetical protein BD309DRAFT_967123 [Dichomitus squalens]}
72	A00072	{Chr01:3620804:3621402:+}	{TBU34374.1; hypothetical protein BD311DRAFT_746037 [Dichomitus squalens]}
73	A00073	{Chr01:3622367:3623968:+}	{TBU49974.1; TatD DNase family Scn1 [Dichomitus squalens]}
74	A00074	{Chr01:3624284:3625485:-}	{XP_007360585.1; V-snare-domain-containing protein [Dichomitus squalens|Dichomitus squalens LYAD-421 SS1]}
75	A00075	{Chr01:3630135:3632673:+}	{PIL31455.1; hypothetical protein GSI_06156 [Ganoderma sinense ZZ0214-1]}
76	A00076	{Chr01:3633769:3639699:+}	{OJT04448.1; Salicylate hydroxylase [Trametes pubescens]}
77	A00077	{Chr01:3639973:3645614:-}	{TBU38426.1; hypothetical protein BD309DRAFT_903531 [Dichomitus squalens]}
78	A00078	{Chr01:3646117:3648695:+}	{TBU38428.1; hypothetical protein BD309DRAFT_971950 [Dichomitus squalens]}
79	A00079	{Chr01:3649556:3657116:-}	{KAI1793189.1; hypothetical protein LXA43DRAFT_286712 [Ganoderma leucocontextum]}
80	A00080	{Chr01:443574:444776:+}	{XP_007364835.1; uncharacterized protein DICSQDRAFT_135718 [Dichomitus squalens LYAD-421 SS1]}
81	A00081	{Chr01:3657802:3659630:+}	{XP_007360591.1; peptidase M24A methionine aminopeptidase [Dichomitus squalens|Dichomitus squalens LYAD-421 SS1]}
82	A00082	{Chr01:3660031:3662600:+}	{TBU54916.1; Alpha/Beta hydrolase protein [Dichomitus squalens]}
83	A00083	{Chr01:3664816:3666017:-}	{XP_007360594.1; alpha/beta-hydrolase [Dichomitus squalens LYAD-421 SS1]}
84	A00084	{Chr01:3669580:3671617:-}	{TBU25305.1; alpha/beta-hydrolase [Dichomitus squalens]}
85	A00085	{Chr01:3673932:3675519:+}	{TBU54912.1; FAD/NAD(P)-binding domain-containing protein [Dichomitus squalens]}
86	A00086	{Chr01:3676032:3678008:-}	{TBU54911.1; alpha/beta-hydrolase [Dichomitus squalens]}
87	A00087	{Chr01:3679356:3683672:+}	{TBU54910.1; hypothetical protein BD310DRAFT_885334 [Dichomitus squalens]}
88	A00088	{Chr01:3683931:3685222:-}	{TBU25310.1; hypothetical protein BD311DRAFT_700458 [Dichomitus squalens]}
89	A00089	{Chr01:3687848:3688328:-}	{XP_001831685.1; histone H4 [Lentinus tigrinus ALCF2SS1-6|Lentinula boryana|Ceratobasidium sp. UAMH 11750|Rhizoctonia solani 123E|Trametes maxima|Termitomyces sp. Mn162|Stereum hirsutum FP-91666 SS1|Abortiporus biennis|Amanita phalloides|Lactarius psammicola|Peniophora sp. CONT|Leucoagaricus sp. SymC.cos|Armillaria ostoyae|Physisporinus lineatus|Termitomyces sp. 'cryptogamus'|Daedaleopsis nitida|…
90	A00090	{Chr01:3688572:3689384:+}	{XP_007359852.1; thioredoxin-like protein [Dichomitus squalens LYAD-421 SS1|Dichomitus squalens]}
91	A00091	{Chr01:444971:448543:+}	{TFY53884.1; hypothetical protein EVJ58_g9191 [Rhodofomes roseus]}
92	A00092	{Chr01:3691361:3696515:+}	{TBU25315.1; acetyl-CoA synthetase-like protein [Dichomitus squalens]}
93	A00093	{Chr01:3699013:3709298:+}	{OBZ79799.1; hypothetical protein A0H81_01490 [Grifola frondosa]}
94	A00094	{Chr01:3709594:3711067:-}	{XP_007360605.1; inorganic diphosphatase [Dichomitus squalens|Dichomitus squalens LYAD-421 SS1]}
95	A00095	{Chr01:3711980:3713683:-}	{TBU49332.1; homocitrate synthase [Dichomitus squalens]}
96	A00096	{Chr01:3715568:3717945:+}	{TBU49331.1; magnesium transporter NIPA-domain-containing protein [Dichomitus squalens]}
97	A00097	{Chr01:3718255:3719703:-}	{TBU54896.1; hypothetical protein BD310DRAFT_961161 [Dichomitus squalens]}
98	A00098	{Chr01:3722298:3723605:-}	{TBU54895.1; hypothetical protein BD310DRAFT_722565 [Dichomitus squalens]}
99	A00099	{Chr01:3724067:3726518:-}	{XP_007360608.1; gamma-tubulin ring complex protein [Dichomitus squalens LYAD-421 SS1]}
100	A00100	{Chr01:3726835:3728040:+}	{TBU54893.1; Nop52-domain-containing protein [Dichomitus squalens]}
101	A00101	{Chr01:3728301:3728660:-}	{TBU25325.1; hypothetical protein BD311DRAFT_809299 [Dichomitus squalens]}
102	A00102	{Chr01:449712:453092:-}	{TBU53432.1; hypothetical protein BD310DRAFT_938042 [Dichomitus squalens]}
103	A00103	{Chr01:3729395:3731828:-}	{TBU54891.1; rab-GTPase-TBC domain-containing protein [Dichomitus squalens]}
104	A00104	{Chr01:3732025:3732578:+}	{TBU54890.1; transthyretin [Dichomitus squalens]}
105	A00105	{Chr01:3732946:3735678:-}	{KAJ8488139.1; hypothetical protein ONZ51_g3735 [Trametes cubensis]}
106	A00106	{Chr01:3736397:3738108:+}	{XP_007360612.1; glutamate-rich WD repeat containing [Dichomitus squalens|Dichomitus squalens LYAD-421 SS1]}
107	A00107	{Chr01:3738376:3739700:-}	{TBU25331.1; proteasome activator pa28 REG alpha/beta subunit [Dichomitus squalens]}
108	A00108	{Chr01:3740085:3743994:+}	{XP_007360613.1; uncharacterized protein DICSQDRAFT_142762 [Dichomitus squalens LYAD-421 SS1]}
109	A00109	{Chr01:3746478:3749315:+}	{TBU54884.1; hypothetical protein BD310DRAFT_951115 [Dichomitus squalens]}
110	A00110	{Chr01:3749844:3750160:+}	{TBU25339.1; hypothetical protein BD311DRAFT_764846 [Dichomitus squalens]}
111	A00111	{Chr01:3750588:3752062:+}	{TBU54882.1; hypothetical protein BD310DRAFT_961148 [Dichomitus squalens]}
112	A00112	{Chr01:3752327:3753158:-}	{XP_007360618.1; EF-hand protein [Dichomitus squalens|Dichomitus squalens LYAD-421 SS1]}
113	A00113	{Chr01:42383:44797:+}	{TBU40829.1; leucine aminopeptidase [Dichomitus squalens]}
114	A00114	{Chr01:454007:458795:-}	{KAI1784711.1; P-loop containing nucleoside triphosphate hydrolase protein [Ganoderma leucocontextum]}
115	A00115	{Chr01:3753391:3754434:-}	{TBU25342.1; oxidoreductase [Dichomitus squalens]}
116	A00116	{Chr01:3756124:3758383:+}	{TBU54878.1; aryl-alcohol-oxidase from pleurotus Eryingii [Dichomitus squalens]}
117	A00117	{Chr01:3758565:3759599:-}	{TBU54877.1; NAD-P-binding protein [Dichomitus squalens]}
118	A00118	{Chr01:3760008:3763367:+}	{TBU52313.1; hypothetical protein BD310DRAFT_940556 [Dichomitus squalens]}
119	A00119	{Chr01:3764726:3765660:-}	{TBU25346.1; hypothetical protein BD311DRAFT_700538 [Dichomitus squalens]}
120	A00120	{Chr01:3766099:3766609:-}	{TBU25347.1; hypothetical protein BD311DRAFT_764867 [Dichomitus squalens]}
121	A00121	{Chr01:3767452:3770132:+}	{TBU49306.1; beta-xylosidase [Dichomitus squalens]}
122	A00122	{Chr01:3770513:3772614:-}	{TBU49305.1; laccase, partial [Dichomitus squalens]}
123	A00123	{Chr01:3776990:3777817:-}	{TBU29896.1; hypothetical protein BD311DRAFT_692293 [Dichomitus squalens]}
124	A00124	{Chr01:3778004:3778832:+}	{XP_007360626.1; uncharacterized protein DICSQDRAFT_76734 [Dichomitus squalens|Dichomitus squalens LYAD-421 SS1]}
125	A00125	{Chr01:459834:461573:+}	{TBU37759.1; hypothetical protein BD309DRAFT_973331 [Dichomitus squalens]}
126	A00126	{Chr01:3781968:3787204:-}	{TBU52306.1; acetyl-CoA synthetase-like protein [Dichomitus squalens]}
127	A00127	{Chr01:3788819:3793359:-}	{TBU52304.1; SNF2 family N-terminal domain-containing protein [Dichomitus squalens]}
128	A00128	{Chr01:3793593:3798409:+}	{KAJ8483157.1; hypothetical protein ONZ51_g4886 [Trametes cubensis]}
129	A00129	{Chr01:3798729:3800303:-}	{TBU29888.1; FAD/NAD(P)-binding domain-containing protein [Dichomitus squalens]}
130	A00130	{Chr01:3802524:3804024:-}	{TBU29887.1; eukaryotic mitochondrial regulator protein-domain-containing protein [Dichomitus squalens]}
131	A00131	{Chr01:3804158:3805560:+}	{XP_007360632.1; uncharacterized protein DICSQDRAFT_96448 [Dichomitus squalens LYAD-421 SS1]}
132	A00132	{Chr01:3805608:3806913:-}	{TBU49293.1; hypothetical protein BD309DRAFT_882618 [Dichomitus squalens]}
133	A00133	{Chr01:3807308:3809151:+}	{XP_007360633.1; WLM-domain-containing protein [Dichomitus squalens LYAD-421 SS1]}
134	A00134	{Chr01:3810132:3812238:-}	{TBU52296.1; serine carboxypeptidase [Dichomitus squalens]}
135	A00135	{Chr01:3813504:3818207:-}	{PIL32614.1; transcription factor [Ganoderma sinense ZZ0214-1]}
136	A00136	{Chr01:461852:462794:-}	{XP_007371638.1; UBC-like protein [Dichomitus squalens LYAD-421 SS1]}
137	A00137	{Chr01:3820228:3823397:+}	{XP_007370435.1; uncharacterized protein DICSQDRAFT_70656 [Dichomitus squalens LYAD-421 SS1]}
138	A00138	{Chr01:3823814:3825665:-}	{TBU23068.1; hypothetical protein BD311DRAFT_820850 [Dichomitus squalens]}
139	A00139	{Chr01:3826161:3826995:+}	{NA}
140	A00140	{Chr01:3827289:3834529:+}	{NA}
141	A00141	{Chr01:3834623:3836869:+}	{KAJ8502219.1; hypothetical protein ONZ51_g3 [Trametes cubensis]}
142	A00142	{Chr01:3836912:3841895:+}	{XP_007371873.1; uncharacterized protein DICSQDRAFT_175982 [Dichomitus squalens LYAD-421 SS1]}
143	A00143	{Chr01:3841980:3842180:+}	{TFY53549.1; hypothetical protein EVJ58_g9390 [Rhodofomes roseus]}
144	A00144	{Chr01:3847094:3849187:-}	{TBU62626.1; serine carboxypeptidase [Dichomitus squalens]}
145	A00145	{Chr01:3849742:3851147:+}	{TBU29882.1; magnesium transporter [Dichomitus squalens]}
146	A00146	{Chr01:3851891:3854316:-}	{TBU29881.1; S-adenosyl-L-methionine-dependent methyltransferase [Dichomitus squalens]}
147	A00147	{Chr01:463418:465284:-}	{TBU37757.1; glycoside hydrolase [Dichomitus squalens]}
148	A00148	{Chr01:3855807:3857080:+}	{TBU49288.1; hypothetical protein BD309DRAFT_947740 [Dichomitus squalens]}
149	A00149	{Chr01:3857401:3860525:-}	{TBU29877.1; RNI-like protein [Dichomitus squalens]}
150	A00150	{Chr01:3861244:3872637:-}	{TBU49283.1; patatin-domain-containing protein [Dichomitus squalens]}
151	A00151	{Chr01:3875156:3875836:+}	{XP_007371557.1; uncharacterized protein DICSQDRAFT_175611 [Dichomitus squalens LYAD-421 SS1]}
152	A00152	{Chr01:3875862:3877451:+}	{TBU36312.1; hypothetical protein BD309DRAFT_1024436 [Dichomitus squalens]}
153	A00153	{Chr01:3878090:3881218:+}	{KAJ8456797.1; hypothetical protein ONZ51_g11913 [Trametes cubensis]}
154	A00154	{Chr01:3883881:3886153:+}	{TBU29873.1; hypothetical protein BD311DRAFT_787620 [Dichomitus squalens]}
155	A00155	{Chr01:3886362:3889661:-}	{TBU49281.1; coatomer subunit gamma [Dichomitus squalens]}
156	A00156	{Chr01:3891103:3892378:-}	{PIL31398.1; transporter [Ganoderma sinense ZZ0214-1]}
157	A00157	{Chr01:3894368:3897979:+}	{TBU49278.1; chitin synthase [Dichomitus squalens]}
158	A00158	{Chr01:466706:467956:+}	{TBU30883.1; hypothetical protein BD311DRAFT_776590 [Dichomitus squalens]}
159	A00159	{Chr01:3899423:3901484:+}	{XP_007360646.1; pantothenate kinase [Dichomitus squalens|Dichomitus squalens LYAD-421 SS1]}
160	A00160	{Chr01:3902955:3904855:+}	{XP_007360647.1; homeobox-domain-containing protein [Dichomitus squalens LYAD-421 SS1]}
161	A00161	{Chr01:3906080:3909922:+}	{TBU29866.1; NAD(P)-binding protein [Dichomitus squalens]}
162	A00162	{Chr01:3910373:3911884:-}	{TBU49273.1; cellobiohydrolaseI [Dichomitus squalens]}
163	A00163	{Chr01:3914188:3919312:+}	{TBU29862.1; hypothetical protein BD311DRAFT_692216 [Dichomitus squalens]}
164	A00164	{Chr01:3920264:3920731:-}	{XP_007360652.1; uncharacterized protein DICSQDRAFT_165072 [Dichomitus squalens LYAD-421 SS1|Dichomitus squalens]}
165	A00165	{Chr01:3922087:3923721:-}	{TBU62603.1; FAD dependent oxidoreductase [Dichomitus squalens]}
166	A00166	{Chr01:3926693:3927682:+}	{TBU29856.1; hypothetical protein BD311DRAFT_255347 [Dichomitus squalens]}
167	A00167	{Chr01:3928617:3930717:-}	{TBU49264.1; laccase [Dichomitus squalens]}
168	A00168	{Chr01:3936622:3943638:-}	{TBU49259.1; PhoX domain-containing protein [Dichomitus squalens]}
169	A00169	{Chr01:468928:470498:-}	{TBU30882.1; hypothetical protein BD311DRAFT_658072 [Dichomitus squalens]}
170	A00170	{Chr01:3943897:3945430:+}	{XP_007360658.1; mitochondrial carrier [Dichomitus squalens|Dichomitus squalens LYAD-421 SS1]}
171	A00171	{Chr01:3946610:3948028:+}	{TBU29847.1; NAD(P)-binding protein [Dichomitus squalens]}
172	A00172	{Chr01:3948236:3954000:-}	{TBU29846.1; hypothetical protein BD311DRAFT_660398 [Dichomitus squalens]}
173	A00173	{Chr01:3957981:3961134:+}	{TBU62591.1; hypothetical protein BD310DRAFT_945845 [Dichomitus squalens]}
174	A00174	{Chr01:3962695:3963534:+}	{XP_007371974.1; uncharacterized protein DICSQDRAFT_74744, partial [Dichomitus squalens LYAD-421 SS1]}
175	A00175	{Chr01:3963729:3967301:+}	{TFY53884.1; hypothetical protein EVJ58_g9191 [Rhodofomes roseus]}
176	A00176	{Chr01:3967678:3968052:-}	{TBU36849.1; hypothetical protein BD309DRAFT_975132 [Dichomitus squalens]}
177	A00177	{Chr01:3968867:3969292:-}	{TBU36642.1; hypothetical protein BD309DRAFT_841522, partial [Dichomitus squalens]}
178	A00178	{Chr01:3971537:3972592:+}	{TBU62587.1; hypothetical protein BD310DRAFT_871469 [Dichomitus squalens]}
179	A00179	{Chr01:3973609:3975975:+}	{TBU40337.1; hypothetical protein BD309DRAFT_1082805 [Dichomitus squalens]}
180	A00180	{Chr01:473179:474565:-}	{TBU30868.1; translation initiation factor [Dichomitus squalens]}
181	A00181	{Chr01:3976311:3977854:-}	{XP_007360666.1; nucleotide-diphospho-sugar transferase [Dichomitus squalens LYAD-421 SS1|Dichomitus squalens]}
182	A00182	{Chr01:3979539:3981313:+}	{TBU29838.1; exo-beta-1,3-glucanase [Dichomitus squalens]}
183	A00183	{Chr01:3981904:3983097:-}	{TBU62581.1; hypothetical protein BD310DRAFT_904137 [Dichomitus squalens]}
184	A00184	{Chr01:3984472:3991747:+}	{KAI0654503.1; P-loop containing nucleoside triphosphate hydrolase protein [Cubamyces menziesii]}
185	A00185	{Chr01:3992216:3995554:-}	{XP_007360672.1; uncharacterized protein DICSQDRAFT_176918 [Dichomitus squalens LYAD-421 SS1|Dichomitus squalens]}
186	A00186	{Chr01:3996013:3997140:-}	{TBU40348.1; hypothetical protein BD309DRAFT_967680 [Dichomitus squalens]}
187	A00187	{Chr01:3997335:3999352:+}	{TBU29829.1; Gcd10p-domain-containing protein [Dichomitus squalens]}
188	A00188	{Chr01:3999766:4001365:-}	{XP_007360676.1; uncharacterized protein DICSQDRAFT_158751 [Dichomitus squalens LYAD-421 SS1|Dichomitus squalens]}
189	A00189	{Chr01:4004645:4008785:-}	{TBU29827.1; hypothetical protein BD311DRAFT_692152 [Dichomitus squalens]}
190	A00190	{Chr01:4009019:4010931:+}	{XP_007360678.1; NAF1-domain-containing protein [Dichomitus squalens|Dichomitus squalens LYAD-421 SS1]}
191	A00191	{Chr01:475050:477328:-}	{TBU30869.1; S-adenosyl-L-methionine-dependent methyltransferase [Dichomitus squalens]}
192	A00192	{Chr01:4011221:4013379:+}	{XP_007360679.1; uncharacterized protein DICSQDRAFT_131543 [Dichomitus squalens|Dichomitus squalens LYAD-421 SS1]}
193	A00193	{Chr01:4013503:4014448:-}	{TBU40011.1; hypothetical protein BD309DRAFT_968376 [Dichomitus squalens]}
194	A00194	{Chr01:4014499:4016749:+}	{TBU62562.1; zf-DHHC-domain-containing protein [Dichomitus squalens]}
195	A00195	{Chr01:4017037:4019414:-}	{TBU40013.1; Bromodomain-containing protein [Dichomitus squalens]}
196	A00196	{Chr01:4019731:4021456:-}	{XP_007360681.1; high nitrogen upregulated cytochrome P450 monooxygenase 2 [Dichomitus squalens|Dichomitus squalens LYAD-421 SS1]}
197	A00197	{Chr01:4024597:4027278:-}	{XP_007359868.1; uncharacterized protein DICSQDRAFT_46920 [Dichomitus squalens LYAD-421 SS1]}
198	A00198	{Chr01:4029075:4033025:-}	{TBU29816.1; serine carboxypeptidase [Dichomitus squalens]}
199	A00199	{Chr01:4034337:4035469:+}	{XP_007360685.1; uncharacterized protein DICSQDRAFT_142837 [Dichomitus squalens LYAD-421 SS1]}
200	A00200	{Chr01:4036276:4038722:+}	{TBU40021.1; rab-GTPase-TBC domain-containing protein [Dichomitus squalens]}
201	A00201	{Chr01:4039800:4040018:+}	{XP_007360687.1; uncharacterized protein DICSQDRAFT_131560 [Dichomitus squalens LYAD-421 SS1|Dichomitus squalens]}
202	A00202	{Chr01:478206:484872:+}	{TBU30870.1; hypothetical protein BD311DRAFT_863831 [Dichomitus squalens]}
203	A00203	{Chr01:4040958:4042531:-}	{TBU29811.1; hypothetical protein BD311DRAFT_796370 [Dichomitus squalens]}
204	A00204	{Chr01:4044856:4048296:-}	{TBU29809.1; hypothetical protein BD311DRAFT_755752 [Dichomitus squalens]}
205	A00205	{Chr01:4048537:4048974:+}	{TBU29808.1; hypothetical protein BD311DRAFT_660342 [Dichomitus squalens]}
206	A00206	{Chr01:4050409:4052806:-}	{TBU62547.1; hypothetical protein BD310DRAFT_918640 [Dichomitus squalens]}
207	A00207	{Chr01:4053723:4055833:+}	{TBU62546.1; cytochrome P450 [Dichomitus squalens]}
208	A00208	{Chr01:4056250:4057544:+}	{TBU29805.1; hypothetical protein BD311DRAFT_719738 [Dichomitus squalens]}
209	A00209	{Chr01:4058885:4060099:+}	{TBU62543.1; phosphatases II [Dichomitus squalens]}
210	A00210	{Chr01:4060660:4061736:-}	{TBU46169.1; hypothetical protein BD309DRAFT_656231 [Dichomitus squalens]}
211	A00211	{Chr01:4063399:4065457:+}	{TBU29799.1; CDF-like metal transporter [Dichomitus squalens]}
212	A00212	{Chr01:4066644:4068863:+}	{TBU62539.1; natural resistance-associated macrophage protein [Dichomitus squalens]}
213	A00213	{Chr01:485950:488061:+}	{XP_007368412.1; uncharacterized protein DICSQDRAFT_172591 [Dichomitus squalens LYAD-421 SS1]}
214	A00214	{Chr01:4070090:4072070:+}	{TBU29796.1; CDF manganese transporter [Dichomitus squalens]}
215	A00215	{Chr01:4072295:4075794:-}	{TBU62537.1; hypothetical protein BD310DRAFT_843556 [Dichomitus squalens]}
216	A00216	{Chr01:4076264:4078702:+}	{XP_007360698.1; Pkinase-domain-containing protein [Dichomitus squalens LYAD-421 SS1|Dichomitus squalens]}
217	A00217	{Chr01:4079386:4083169:-}	{TBU62535.1; Adaptor protein complex AP-3 delta subunit [Dichomitus squalens]}
218	A00218	{Chr01:4085414:4088173:+}	{KAJ2994697.1; hypothetical protein NUW54_g7504 [Trametes sanguinea]}
219	A00219	{Chr01:4088569:4092270:-}	{PIL31326.1; hypothetical protein GSI_06024 [Ganoderma sinense ZZ0214-1]}
220	A00220	{Chr01:4092465:4097450:+}	{TBU29787.1; P-loop containing nucleoside triphosphate hydrolase protein [Dichomitus squalens]}
221	A00221	{Chr01:4098350:4102260:-}	{TBU62528.1; hypothetical protein BD310DRAFT_55421 [Dichomitus squalens]}
222	A00222	{Chr01:4103653:4107192:-}	{TBU62526.1; cytochrome P450 [Dichomitus squalens]}
223	A00223	{Chr01:4108269:4110353:+}	{TBU62524.1; hypothetical protein BD310DRAFT_918589 [Dichomitus squalens]}
224	A00224	{Chr01:45733:46809:-}	{XP_007366186.1; uncharacterized protein DICSQDRAFT_61704, partial [Dichomitus squalens|Dichomitus squalens LYAD-421 SS1]}
225	A00225	{Chr01:491776:493076:+}	{XP_007368413.1; uncharacterized protein DICSQDRAFT_139025 [Dichomitus squalens LYAD-421 SS1|Dichomitus squalens]}
226	A00226	{Chr01:4110580:4114391:-}	{OJT03092.1; Coatomer subunit delta [Trametes pubescens]}
227	A00227	{Chr01:4116422:4117218:+}	{TBU29778.1; hypothetical protein BD311DRAFT_692047 [Dichomitus squalens]}
228	A00228	{Chr01:4118970:4120253:+}	{TBU29777.1; hypothetical protein BD311DRAFT_660450 [Dichomitus squalens]}
229	A00229	{Chr01:4124788:4127374:-}	{NA}
230	A00230	{Chr01:4127843:4130838:-}	{NA}
231	A00231	{Chr01:4131355:4131885:+}	{TBU29772.1; hypothetical protein BD311DRAFT_777231 [Dichomitus squalens]}
232	A00232	{Chr01:4135734:4138807:-}	{TBU29768.1; hypothetical protein BD311DRAFT_251755 [Dichomitus squalens]}
233	A00233	{Chr01:4141348:4144309:-}	{XP_007360714.1; ARM repeat-containing protein [Dichomitus squalens LYAD-421 SS1]}
234	A00234	{Chr01:4144767:4147028:+}	{TBU62510.1; hypothetical protein BD310DRAFT_871320 [Dichomitus squalens]}
235	A00235	{Chr01:4147234:4148112:-}	{TBU29765.1; hypothetical protein BD311DRAFT_755671 [Dichomitus squalens]}
236	A00236	{Chr01:495034:497512:-}	{TBU30883.1; hypothetical protein BD311DRAFT_776590 [Dichomitus squalens]}
237	A00237	{Chr01:4148845:4150299:-}	{TBU29764.1; NAD(P)-binding protein [Dichomitus squalens]}
238	A00238	{Chr01:4150641:4155127:+}	{TBU29763.1; hypothetical protein BD311DRAFT_719662 [Dichomitus squalens]}
239	A00239	{Chr01:4155606:4156550:-}	{TBU29762.1; hypothetical protein BD311DRAFT_787539 [Dichomitus squalens]}
240	A00240	{Chr01:4156967:4157579:-}	{TBU29761.1; RlpA-like double-psi beta-barrel-protein domain-containing protein-containing protein [Dichomitus squalens]}
241	A00241	{Chr01:4158798:4159274:+}	{TBU62503.1; hypothetical protein BD310DRAFT_918540 [Dichomitus squalens]}
242	A00242	{Chr01:4159637:4162456:-}	{TBU36401.1; exonuclease V a 5' deoxyribonuclease-domain-containing protein [Dichomitus squalens]}
243	A00243	{Chr01:4163359:4165302:-}	{TBU62501.1; HET-domain-containing protein [Dichomitus squalens]}
244	A00244	{Chr01:4166356:4169935:+}	{TBU26873.1; Utp14-domain-containing protein [Dichomitus squalens]}
245	A00245	{Chr01:4170217:4172467:-}	{TBU62498.1; Nramp-domain-containing protein [Dichomitus squalens]}
246	A00246	{Chr01:4173916:4175241:-}	{TBU39855.1; hypothetical protein BD309DRAFT_1049535 [Dichomitus squalens]}
247	A00247	{Chr01:499245:500306:+}	{XP_007368415.1; uncharacterized protein DICSQDRAFT_148846 [Dichomitus squalens|Dichomitus squalens LYAD-421 SS1]}
248	A00248	{Chr01:4175421:4176998:+}	{TBU26870.1; kinase-like protein [Dichomitus squalens]}
249	A00249	{Chr01:4177095:4182818:-}	{TBU62495.1; RecF/RecN/SMC protein [Dichomitus squalens]}
250	A00250	{Chr01:4183116:4185154:-}	{TBU26867.1; uroporphyrin-III C-methyltransferase [Dichomitus squalens]}
251	A00251	{Chr01:4185274:4185936:+}	{TBU26866.1; signal recognition particle, SRP9/SRP14 subunit [Dichomitus squalens]}
252	A00252	{Chr01:4187296:4190841:+}	{TBU26865.1; hypothetical protein BD311DRAFT_666667 [Dichomitus squalens]}
253	A00253	{Chr01:4191995:4192771:+}	{XP_007359766.1; uncharacterized protein DICSQDRAFT_43267, partial [Dichomitus squalens LYAD-421 SS1|Dichomitus squalens]}
254	A00254	{Chr01:4194490:4200795:+}	{PIL31295.1; hypothetical protein GSI_05993 [Ganoderma sinense ZZ0214-1]}
255	A00255	{Chr01:4205605:4207840:+}	{XP_007360734.1; snf 1 [Dichomitus squalens LYAD-421 SS1|Dichomitus squalens]}
256	A00256	{Chr01:4209254:4211947:+}	{TBU62484.1; ARM repeat-containing protein [Dichomitus squalens]}
257	A00257	{Chr01:4212740:4213201:-}	{TBU26854.1; COX5A-domain-containing protein [Dichomitus squalens]}
258	A00258	{Chr01:503981:504584:+}	{NA}
259	A00259	{Chr01:4214161:4215117:+}	{KAI1790926.1; hypothetical protein LXA43DRAFT_1143726 [Ganoderma leucocontextum]}
260	A00260	{Chr01:4215395:4216328:-}	{XP_007360736.1; uncharacterized protein DICSQDRAFT_165165 [Dichomitus squalens|Dichomitus squalens LYAD-421 SS1]}
261	A00261	{Chr01:4216678:4217546:+}	{TBU26850.1; ankyrin [Dichomitus squalens]}
262	A00262	{Chr01:4217714:4219891:-}	{XP_007360737.1; histidyl-tRNA synthetase [Dichomitus squalens LYAD-421 SS1|Dichomitus squalens]}
263	A00263	{Chr01:4220609:4222314:-}	{TBU42250.1; Choline/ethanolaminephosphotransferase [Dichomitus squalens]}
264	A00264	{Chr01:4222644:4235638:-}	{TBU26844.1; heme peroxidase [Dichomitus squalens]}
265	A00265	{Chr01:4237126:4239981:+}	{TBU26842.1; hypothetical protein BD311DRAFT_808180 [Dichomitus squalens]}
266	A00266	{Chr01:4241276:4243241:+}	{TBU26840.1; hypothetical protein BD311DRAFT_666721 [Dichomitus squalens]}
267	A00267	{Chr01:4243785:4245832:-}	{TBU26839.1; hypothetical protein BD311DRAFT_725393 [Dichomitus squalens]}
268	A00268	{Chr01:4247165:4248142:-}	{XP_007360744.1; uncharacterized protein DICSQDRAFT_131688 [Dichomitus squalens LYAD-421 SS1]}
269	A00269	{Chr01:506601:509800:-}	{XP_007368417.1; nucleoporin-interacting protein NIC96 [Dichomitus squalens|Dichomitus squalens LYAD-421 SS1]}
270	A00270	{Chr01:4249253:4250446:+}	{XP_007360745.1; alpha/beta-hydrolase [Dichomitus squalens|Dichomitus squalens LYAD-421 SS1]}
271	A00271	{Chr01:4250669:4251302:-}	{TBU62465.1; hypothetical protein BD310DRAFT_50855 [Dichomitus squalens]}
272	A00272	{Chr01:4251930:4254344:-}	{TBU26834.1; pectin lyase fold/virulence factor [Dichomitus squalens]}
273	A00273	{Chr01:4255447:4256025:+}	{TBU26833.1; hypothetical protein BD311DRAFT_789550 [Dichomitus squalens]}
274	A00274	{Chr01:4264429:4269160:+}	{TBU26830.1; hypothetical protein BD311DRAFT_761663 [Dichomitus squalens]}
275	A00275	{Chr01:4271716:4273314:-}	{NA}
276	A00276	{Chr01:4274185:4275756:-}	{TBU62454.1; hypothetical protein BD310DRAFT_918439 [Dichomitus squalens]}
277	A00277	{Chr01:4276394:4280770:-}	{TBU26827.1; hypothetical protein BD311DRAFT_416267 [Dichomitus squalens]}
278	A00278	{Chr01:4281383:4282462:-}	{TBU26825.1; hypothetical protein BD311DRAFT_666742 [Dichomitus squalens]}
279	A00279	{Chr01:4284222:4287847:-}	{TBU26823.1; hypothetical protein BD311DRAFT_415693 [Dichomitus squalens]}
280	A00280	{Chr01:510319:511968:+}	{TBU30863.1; hypothetical protein BD311DRAFT_786938 [Dichomitus squalens]}
281	A00281	{Chr01:4289346:4289702:+}	{XP_007360756.1; uncharacterized protein DICSQDRAFT_123730 [Dichomitus squalens LYAD-421 SS1|Dichomitus squalens]}
282	A00282	{Chr01:4290071:4291558:+}	{TBU36666.1; hypothetical protein BD309DRAFT_1069168 [Dichomitus squalens]}
283	A00283	{Chr01:4291710:4292903:-}	{TBU26818.1; S-adenosyl-L-methionine-dependent methyltransferase [Dichomitus squalens]}
284	A00284	{Chr01:4293339:4293635:+}	{TBU26817.1; hypothetical protein BD311DRAFT_761640 [Dichomitus squalens]}
285	A00285	{Chr01:4293842:4295133:-}	{TBU26816.1; mitochondrial ribosomal protein subunit L2 [Dichomitus squalens]}
286	A00286	{Chr01:4295280:4297129:+}	{TBU26815.1; TIP49-domain-containing protein [Dichomitus squalens]}
287	A00287	{Chr01:4298451:4299560:+}	{TBU62439.1; hypothetical protein BD310DRAFT_974246 [Dichomitus squalens]}
288	A00288	{Chr01:4301686:4305142:+}	{TBU26812.1; glycoside hydrolase [Dichomitus squalens]}
289	A00289	{Chr01:4305762:4306932:-}	{TBU26811.1; hypothetical protein BD311DRAFT_697785 [Dichomitus squalens]}
290	A00290	{Chr01:4307241:4307901:-}	{XP_007360762.1; uncharacterized protein DICSQDRAFT_131707 [Dichomitus squalens|Dichomitus squalens LYAD-421 SS1]}
291	A00291	{Chr01:512903:514994:+}	{TBU30862.1; cytochrome P450 [Dichomitus squalens]}
292	A00292	{Chr01:4308169:4309024:+}	{XP_007360763.1; 40S ribosomal protein S9 [Dichomitus squalens LYAD-421 SS1|Dichomitus squalens]}
293	A00293	{Chr01:4310503:4312660:+}	{TBU26808.1; glycoside hydrolase [Dichomitus squalens]}
294	A00294	{Chr01:4313532:4315499:+}	{TBU26807.1; laccase 2 [Dichomitus squalens]}
295	A00295	{Chr01:4315946:4318174:-}	{TBU26806.1; NGP1NT-domain-containing protein [Dichomitus squalens]}
296	A00296	{Chr01:4319123:4323665:+}	{XP_007360767.1; uncharacterized protein DICSQDRAFT_77054 [Dichomitus squalens LYAD-421 SS1]}
297	A00297	{Chr01:4325798:4326774:-}	{XP_007359896.1; uncharacterized protein DICSQDRAFT_47426 [Dichomitus squalens LYAD-421 SS1|Dichomitus squalens]}
298	A00298	{Chr01:4333403:4334907:+}	{TBU26802.1; hypothetical protein BD311DRAFT_414960 [Dichomitus squalens]}
299	A00299	{Chr01:4337071:4337925:-}	{XP_007360768.1; EF-hand [Dichomitus squalens LYAD-421 SS1|Dichomitus squalens]}
300	A00300	{Chr01:4338362:4342997:+}	{KAJ3004876.1; hypothetical protein NUW54_g4599 [Trametes sanguinea]}
301	A00301	{Chr01:4343529:4344305:-}	{TBU26798.1; hypothetical protein BD311DRAFT_808144 [Dichomitus squalens]}
302	A00302	{Chr01:515840:517754:+}	{TBU37119.1; hypothetical protein BD309DRAFT_657091 [Dichomitus squalens]}
303	A00303	{Chr01:4345858:4347761:+}	{TBU42730.1; enolase [Dichomitus squalens]}
304	A00304	{Chr01:4348020:4350310:+}	{TBU26795.1; hypothetical protein BD311DRAFT_725306 [Dichomitus squalens]}
305	A00305	{Chr01:4350851:4351934:-}	{XP_007360773.1; uncharacterized protein DICSQDRAFT_177011 [Dichomitus squalens LYAD-421 SS1]}
306	A00306	{Chr01:4352699:4354927:+}	{XP_007359840.1; uncharacterized protein DICSQDRAFT_46465 [Dichomitus squalens LYAD-421 SS1]}
307	A00307	{Chr01:4355493:4356575:-}	{TBU36418.1; hypothetical protein BD309DRAFT_1071621 [Dichomitus squalens]}
308	A00308	{Chr01:4357457:4365170:-}	{PIL33105.1; hypothetical protein GSI_04554 [Ganoderma sinense ZZ0214-1]}
309	A00309	{Chr01:4365293:4366141:-}	{XP_007364408.1; uncharacterized protein DICSQDRAFT_168727 [Dichomitus squalens LYAD-421 SS1]}
310	A00310	{Chr01:4367359:4368162:-}	{XP_007371974.1; uncharacterized protein DICSQDRAFT_74744, partial [Dichomitus squalens LYAD-421 SS1]}
311	A00311	{Chr01:4368942:4370184:-}	{TBU30437.1; hypothetical protein BD311DRAFT_805309 [Dichomitus squalens]}
312	A00312	{Chr01:4371793:4374650:-}	{XP_007359755.1; P-loop containing nucleoside triphosphate hydrolase protein, partial [Dichomitus squalens LYAD-421 SS1]}
313	A00313	{Chr01:518961:520115:+}	{XP_007368421.1; uncharacterized protein DICSQDRAFT_182295 [Dichomitus squalens LYAD-421 SS1]}
314	A00314	{Chr01:4375314:4376449:+}	{XP_007360776.1; ribosomal protein L28e [Dichomitus squalens LYAD-421 SS1]}
315	A00315	{Chr01:4376775:4377266:-}	{TBU26793.1; hypothetical protein BD311DRAFT_666777 [Dichomitus squalens]}
316	A00316	{Chr01:4377575:4378404:+}	{XP_007359928.1; uncharacterized protein DICSQDRAFT_47923 [Dichomitus squalens LYAD-421 SS1]}
317	A00317	{Chr01:4378654:4381548:-}	{XP_007359828.1; uncharacterized protein DICSQDRAFT_46271 [Dichomitus squalens LYAD-421 SS1]}
318	A00318	{Chr01:4383195:4387035:+}	{XP_007360774.1; uncharacterized protein DICSQDRAFT_151660 [Dichomitus squalens LYAD-421 SS1]}
319	A00319	{Chr01:4389443:4395511:-}	{KAJ8457396.1; hypothetical protein ONZ51_g11556 [Trametes cubensis]}
320	A00320	{Chr01:4395969:4397797:+}	{TBU21645.1; P-loop containing nucleoside triphosphate hydrolase protein [Dichomitus squalens]}
321	A00321	{Chr01:4398363:4400582:-}	{XP_007359840.1; uncharacterized protein DICSQDRAFT_46465 [Dichomitus squalens LYAD-421 SS1]}
322	A00322	{Chr01:4401837:4402223:-}	{XP_007360777.1; uncharacterized protein DICSQDRAFT_165217 [Dichomitus squalens LYAD-421 SS1]}
323	A00323	{Chr01:4405921:4407742:-}	{KAI1791004.1; hypothetical protein LXA43DRAFT_1014010 [Ganoderma leucocontextum]}
324	A00324	{Chr01:520317:521699:-}	{TBU30859.1; arsenical pump-driving ATPase [Dichomitus squalens]}
325	A00325	{Chr01:4408146:4409071:-}	{TBU42742.1; hypothetical protein BD309DRAFT_962327 [Dichomitus squalens]}
326	A00326	{Chr01:4411980:4416662:+}	{TBU21494.1; chitin synthase-domain-containing protein [Dichomitus squalens]}
327	A00327	{Chr01:4417713:4419065:-}	{TBU52409.1; kinase-like domain-containing protein [Dichomitus squalens]}
328	A00328	{Chr01:4422858:4423642:-}	{TBU38237.1; hypothetical protein BD309DRAFT_931072 [Dichomitus squalens]}
329	A00329	{Chr01:4426248:4430561:+}	{KAJ8461908.1; hypothetical protein ONZ51_g11243 [Trametes cubensis]}
330	A00330	{Chr01:4432125:4436438:+}	{KAJ8461908.1; hypothetical protein ONZ51_g11243 [Trametes cubensis]}
331	A00331	{Chr01:4437471:4438531:-}	{TBU52407.1; alpha/beta-hydrolase [Dichomitus squalens]}
332	A00332	{Chr01:4439014:4440191:-}	{TBU38235.1; alpha/beta-hydrolase [Dichomitus squalens]}
333	A00333	{Chr01:4441130:4442158:+}	{TBU38234.1; hypothetical protein BD309DRAFT_972389, partial [Dichomitus squalens]}
334	A00334	{Chr01:4443659:4447340:+}	{PIL31213.1; hypothetical protein GSI_05911 [Ganoderma sinense ZZ0214-1]}
335	A00335	{Chr01:49217:56535:-}	{NA}
336	A00336	{Chr01:522139:524049:+}	{XP_007368423.1; uncharacterized protein DICSQDRAFT_90092 [Dichomitus squalens LYAD-421 SS1]}
337	A00337	{Chr01:4448048:4452738:-}	{TBU52402.1; hypothetical protein BD310DRAFT_832263 [Dichomitus squalens]}
338	A00338	{Chr01:4455845:4459507:+}	{XP_007360784.1; uncharacterized protein DICSQDRAFT_165230 [Dichomitus squalens LYAD-421 SS1]}
339	A00339	{Chr01:4461612:4462964:+}	{TBU52409.1; kinase-like domain-containing protein [Dichomitus squalens]}
340	A00340	{Chr01:4465132:4470089:+}	{TBU26640.1; glycoside hydrolase [Dichomitus squalens]}
341	A00341	{Chr01:4470244:4472118:-}	{TBU52396.1; Swi5-domain-containing protein [Dichomitus squalens]}
342	A00342	{Chr01:4473828:4475188:+}	{TBU52394.1; kinase-like domain-containing protein [Dichomitus squalens]}
343	A00343	{Chr01:4477210:4480494:-}	{TBU26634.1; hypothetical protein BD311DRAFT_698234 [Dichomitus squalens]}
344	A00344	{Chr01:4482012:4487009:-}	{TBU26633.1; hypothetical protein BD311DRAFT_866696 [Dichomitus squalens]}
345	A00345	{Chr01:4487668:4492159:+}	{TBU26632.1; dynactin [Dichomitus squalens]}
346	A00346	{Chr01:4492496:4499372:-}	{TBU26630.1; P-loop containing nucleoside triphosphate hydrolase protein [Dichomitus squalens]}
347	A00347	{Chr01:524458:524785:-}	{TBU30857.1; 40S ribosomal protein S17 [Dichomitus squalens]}
348	A00348	{Chr01:4501889:4503301:+}	{TBU48284.1; hypothetical protein BD309DRAFT_1077353 [Dichomitus squalens]}
349	A00349	{Chr01:4505112:4506645:-}	{TBU58175.1; hypothetical protein BD310DRAFT_927845 [Dichomitus squalens]}
350	A00350	{Chr01:4507351:4509244:+}	{XP_007360795.1; uncharacterized protein DICSQDRAFT_177034 [Dichomitus squalens LYAD-421 SS1|Dichomitus squalens]}
351	A00351	{Chr01:4509606:4510909:-}	{XP_007360796.1; adenosine kinase [Dichomitus squalens LYAD-421 SS1]}
352	A00352	{Chr01:4511256:4513868:-}	{XP_007360797.1; ATP dependent DNA ligase [Dichomitus squalens LYAD-421 SS1]}
353	A00353	{Chr01:4514543:4515327:-}	{TBU26622.1; hypothetical protein BD311DRAFT_667186 [Dichomitus squalens]}
354	A00354	{Chr01:4515660:4517865:+}	{XP_007360799.1; uncharacterized protein DICSQDRAFT_77127 [Dichomitus squalens LYAD-421 SS1]}
355	A00355	{Chr01:4518100:4519190:-}	{TBU26620.1; RNA-binding domain-containing protein [Dichomitus squalens]}
356	A00356	{Chr01:4519467:4521269:-}	{TBU26619.1; hypothetical protein BD311DRAFT_725755 [Dichomitus squalens]}
357	A00357	{Chr01:4522085:4523614:-}	{TBU26618.1; hypothetical protein BD311DRAFT_779535 [Dichomitus squalens]}
358	A00358	{Chr01:525595:526415:+}	{XP_007368424.1; ribosomal protein S8 [Dichomitus squalens LYAD-421 SS1|Dichomitus squalens]}
359	A00359	{Chr01:4524658:4529111:+}	{TBU26617.1; RNA dependent RNA polymerase-domain-containing protein [Dichomitus squalens]}
360	A00360	{Chr01:4531697:4533862:+}	{TBU26616.1; cytochrome P450 [Dichomitus squalens]}
361	A00361	{Chr01:4535532:4541652:-}	{TBU48269.1; hypothetical protein BD309DRAFT_950035 [Dichomitus squalens]}
362	A00362	{Chr01:4542142:4542966:+}	{TBU61731.1; hypothetical protein BD310DRAFT_812880 [Dichomitus squalens]}
363	A00363	{Chr01:4543278:4546390:-}	{XP_007364105.1; uncharacterized protein DICSQDRAFT_25741, partial [Dichomitus squalens LYAD-421 SS1]}
364	A00364	{Chr01:4548441:4550843:+}	{TBU48268.1; hypothetical protein BD309DRAFT_1015738 [Dichomitus squalens]}
365	A00365	{Chr01:4552288:4553664:-}	{TBU26608.1; RCC1/BLIP-II [Dichomitus squalens]}
366	A00366	{Chr01:4553858:4554621:+}	{TBU48266.1; pyridoxamine 5'-phosphate oxidase-domain-containing protein [Dichomitus squalens]}
367	A00367	{Chr01:4555993:4556810:-}	{TBU48265.1; hypothetical protein BD309DRAFT_1015735 [Dichomitus squalens]}
368	A00368	{Chr01:4558752:4559757:-}	{TBU26605.1; hypothetical protein BD311DRAFT_667137 [Dichomitus squalens]}
369	A00369	{Chr01:531910:538512:-}	{PIL33105.1; hypothetical protein GSI_04554 [Ganoderma sinense ZZ0214-1]}
370	A00370	{Chr01:4562798:4564348:-}	{TBU26603.1; hypothetical protein BD311DRAFT_779524 [Dichomitus squalens]}
371	A00371	{Chr01:4567205:4569870:-}	{TBU26601.1; hypothetical protein BD311DRAFT_667195 [Dichomitus squalens]}
372	A00372	{Chr01:4570129:4571928:+}	{TBU58155.1; hypothetical protein BD310DRAFT_927794 [Dichomitus squalens]}
373	A00373	{Chr01:4572189:4576707:-}	{TBU58154.1; ARM repeat-containing protein [Dichomitus squalens]}
374	A00374	{Chr01:4578419:4579319:+}	{TBU26597.1; hypothetical protein BD311DRAFT_808313 [Dichomitus squalens]}
375	A00375	{Chr01:4579818:4581491:+}	{TBU26596.1; hypothetical protein BD311DRAFT_789664 [Dichomitus squalens]}
376	A00376	{Chr01:4586561:4588614:+}	{TBU26594.1; T-complex protein 1 [Dichomitus squalens]}
377	A00377	{Chr01:4590118:4592455:+}	{TBU58148.1; hypothetical protein BD310DRAFT_498387 [Dichomitus squalens]}
378	A00378	{Chr01:4592599:4597810:+}	{TBU48248.1; SNF2 family DNA-dependent ATPase [Dichomitus squalens]}
379	A00379	{Chr01:4598992:4600681:-}	{TBU58146.1; hypothetical protein BD310DRAFT_820032 [Dichomitus squalens]}
380	A00380	{Chr01:540926:541414:-}	{NA}
381	A00381	{Chr01:4604107:4606070:+}	{TBU26587.1; ENTH-domain-containing protein [Dichomitus squalens]}
382	A00382	{Chr01:4606600:4608139:-}	{TBU58143.1; hypothetical protein BD310DRAFT_927767 [Dichomitus squalens]}
383	A00383	{Chr01:4610179:4615006:+}	{TBU26585.1; hypothetical protein BD311DRAFT_808303 [Dichomitus squalens]}
384	A00384	{Chr01:4615800:4617783:+}	{TBU26583.1; hypothetical protein BD311DRAFT_725696 [Dichomitus squalens]}
385	A00385	{Chr01:4618956:4619873:+}	{TBU25821.1; hypothetical protein BD311DRAFT_867165 [Dichomitus squalens]}
386	A00386	{Chr01:4620485:4620823:-}	{TBU25822.1; hypothetical protein BD311DRAFT_808868 [Dichomitus squalens]}
387	A00387	{Chr01:4621009:4624303:-}	{TBU25823.1; hypothetical protein BD311DRAFT_668806 [Dichomitus squalens]}
388	A00388	{Chr01:4625209:4625409:+}	{NA}
389	A00389	{Chr01:4626430:4628744:-}	{TBU58148.1; hypothetical protein BD310DRAFT_498387 [Dichomitus squalens]}
390	A00390	{Chr01:4630239:4632171:-}	{TBU25826.1; hypothetical protein BD311DRAFT_790117 [Dichomitus squalens]}
391	A00391	{Chr01:542795:543309:+}	{NA}
392	A00392	{Chr01:4632939:4634316:+}	{TBU25827.1; hypothetical protein BD311DRAFT_763665 [Dichomitus squalens]}
393	A00393	{Chr01:4634615:4640385:-}	{TBU25828.1; hypothetical protein BD311DRAFT_763668 [Dichomitus squalens]}
394	A00394	{Chr01:4650041:4653059:+}	{TBU58125.1; G-alpha-domain-containing protein [Dichomitus squalens]}
395	A00395	{Chr01:4654433:4655748:-}	{TBU25832.1; MFS general substrate transporter [Dichomitus squalens]}
396	A00396	{Chr01:4657531:4660098:-}	{TBU25833.1; MFS general substrate transporter [Dichomitus squalens]}
397	A00397	{Chr01:4662570:4667373:+}	{TBU25834.1; UDP-glucose 4-epimerase [Dichomitus squalens]}
398	A00398	{Chr01:4667915:4668280:-}	{TBU25835.1; hypothetical protein BD311DRAFT_763704 [Dichomitus squalens]}
399	A00399	{Chr01:4668743:4671355:+}	{TBU25836.1; hypothetical protein BD311DRAFT_763707 [Dichomitus squalens]}
400	A00400	{Chr01:4673741:4676462:-}	{NA}
401	A00401	{Chr01:4676996:4678714:-}	{TBU25841.1; hypothetical protein BD311DRAFT_867183 [Dichomitus squalens]}
402	A00402	{Chr01:543865:544713:-}	{XP_007364408.1; uncharacterized protein DICSQDRAFT_168727 [Dichomitus squalens LYAD-421 SS1]}
403	A00403	{Chr01:4680019:4681207:+}	{XP_007359910.1; carboxyphosphonoenolpyruvate mutase [Dichomitus squalens LYAD-421 SS1|Dichomitus squalens]}
404	A00404	{Chr01:4681383:4683288:-}	{XP_007360846.1; rotamase-domain-containing protein [Dichomitus squalens LYAD-421 SS1|Dichomitus squalens]}
405	A00405	{Chr01:4683608:4684450:+}	{TBU44860.1; hypothetical protein BD309DRAFT_1073186, partial [Dichomitus squalens]}
406	A00406	{Chr01:4684964:4687954:-}	{KAJ8456797.1; hypothetical protein ONZ51_g11913 [Trametes cubensis]}
407	A00407	{Chr01:4688731:4690317:-}	{TBU36312.1; hypothetical protein BD309DRAFT_1024436 [Dichomitus squalens]}
408	A00408	{Chr01:4690343:4691023:-}	{TBU36040.1; hypothetical protein BD309DRAFT_1029742, partial [Dichomitus squalens]}
409	A00409	{Chr01:4691862:4693784:+}	{PIL31247.1; hypothetical protein GSI_05945 [Ganoderma sinense ZZ0214-1]}
410	A00410	{Chr01:4694708:4695907:+}	{XP_007364835.1; uncharacterized protein DICSQDRAFT_135718 [Dichomitus squalens LYAD-421 SS1]}
411	A00411	{Chr01:4696264:4696986:+}	{PIL32324.1; hypothetical protein GSI_05570 [Ganoderma sinense ZZ0214-1]}
412	A00412	{Chr01:4697129:4699675:+}	{TFY53884.1; hypothetical protein EVJ58_g9191 [Rhodofomes roseus]}
413	A00413	{Chr01:544833:547161:-}	{NA}
414	A00414	{Chr01:4700266:4706947:+}	{TBU26593.1; hypothetical protein BD311DRAFT_762069 [Dichomitus squalens]}
415	A00415	{Chr01:4707347:4708294:-}	{TBU26592.1; NAD(P)-binding protein [Dichomitus squalens]}
416	A00416	{Chr01:4709576:4712620:+}	{TBU48236.1; hypothetical protein BD309DRAFT_949941 [Dichomitus squalens]}
417	A00417	{Chr01:4713243:4714370:-}	{TBU58139.1; hypothetical protein BD310DRAFT_959103 [Dichomitus squalens]}
418	A00418	{Chr01:4716947:4717360:-}	{NA}
419	A00419	{Chr01:4717798:4718856:+}	{XP_007360847.1; proteasome subunit alpha type 5 [Dichomitus squalens LYAD-421 SS1|Dichomitus squalens]}
420	A00420	{Chr01:4719840:4721243:-}	{XP_007360848.1; myo inositol monophosphatase [Dichomitus squalens LYAD-421 SS1|Dichomitus squalens]}
421	A00421	{Chr01:4721559:4723102:-}	{TBU42559.1; FMN-linked oxidoreductase [Dichomitus squalens]}
422	A00422	{Chr01:4723495:4725160:+}	{XP_007360850.1; uncharacterized protein DICSQDRAFT_165302 [Dichomitus squalens LYAD-421 SS1]}
423	A00423	{Chr01:4725375:4727591:-}	{TBU25851.1; general substrate transporter [Dichomitus squalens]}
424	A00424	{Chr01:547479:551192:-}	{TBU38010.1; Endonuclease/exonuclease/phosphatase [Dichomitus squalens]}
425	A00425	{Chr01:4730128:4731735:-}	{XP_007360852.1; uncharacterized protein DICSQDRAFT_142995 [Dichomitus squalens LYAD-421 SS1|Dichomitus squalens]}
426	A00426	{Chr01:4731997:4733739:+}	{TBU25854.1; Dor1-domain-containing protein [Dichomitus squalens]}
427	A00427	{Chr01:4734332:4735126:-}	{TBU25855.1; hypothetical protein BD311DRAFT_763746 [Dichomitus squalens]}
428	A00428	{Chr01:4735827:4738282:+}	{XP_007360854.1; uncharacterized protein DICSQDRAFT_151718 [Dichomitus squalens LYAD-421 SS1]}
429	A00429	{Chr01:4738798:4739337:-}	{XP_007360856.1; uncharacterized protein DICSQDRAFT_165309 [Dichomitus squalens|Dichomitus squalens LYAD-421 SS1]}
430	A00430	{Chr01:4741711:4742305:-}	{TBU40707.1; hypothetical protein BD309DRAFT_966828 [Dichomitus squalens]}
431	A00431	{Chr01:4743929:4744813:+}	{TBU25861.1; hypothetical protein BD311DRAFT_867197 [Dichomitus squalens]}
432	A00432	{Chr01:4745409:4745948:-}	{XP_007360859.1; uncharacterized protein DICSQDRAFT_143001 [Dichomitus squalens LYAD-421 SS1|Dichomitus squalens]}
433	A00433	{Chr01:4747183:4750124:+}	{TBU40704.1; hypothetical protein BD309DRAFT_966821 [Dichomitus squalens]}
434	A00434	{Chr01:4751413:4754591:-}	{TBU25864.1; cofactor-independent phosphoglycerate mutase [Dichomitus squalens]}
435	A00435	{Chr01:551969:553168:+}	{XP_007364835.1; uncharacterized protein DICSQDRAFT_135718 [Dichomitus squalens LYAD-421 SS1]}
436	A00436	{Chr01:4756382:4760347:+}	{TBU25867.1; hypothetical protein BD311DRAFT_780044 [Dichomitus squalens]}
437	A00437	{Chr01:4760720:4761427:-}	{TBU25868.1; hypothetical protein BD311DRAFT_668780, partial [Dichomitus squalens]}
438	A00438	{Chr01:4762625:4764402:+}	{TBU25869.1; Dus-domain-containing protein [Dichomitus squalens]}
439	A00439	{Chr01:4764642:4769716:+}	{TBU25871.1; hypothetical protein BD311DRAFT_763770 [Dichomitus squalens]}
440	A00440	{Chr01:4770509:4772359:-}	{TBU25872.1; HCP-like protein [Dichomitus squalens]}
441	A00441	{Chr01:4780199:4781311:+}	{XP_007360872.1; uncharacterized protein DICSQDRAFT_123825 [Dichomitus squalens LYAD-421 SS1]}
442	A00442	{Chr01:4781741:4782493:-}	{XP_007359749.1; WD40 repeat-like protein, partial [Dichomitus squalens LYAD-421 SS1]}
443	A00443	{Chr01:4784388:4785311:+}	{XP_007360873.1; uncharacterized protein DICSQDRAFT_151729 [Dichomitus squalens LYAD-421 SS1]}
444	A00444	{Chr01:4785862:4789396:-}	{XP_007360874.1; cysteine proteinase [Dichomitus squalens|Dichomitus squalens LYAD-421 SS1]}
445	A00445	{Chr01:4792566:4793744:+}	{TBU41272.1; hypothetical protein BD309DRAFT_1020830 [Dichomitus squalens]}
446	A00446	{Chr01:56602:59140:+}	{TBU22076.1; Aldehyde/histidinol dehydrogenase [Dichomitus squalens]}
447	A00447	{Chr01:553363:556935:+}	{TFY53884.1; hypothetical protein EVJ58_g9191 [Rhodofomes roseus]}
448	A00448	{Chr01:4794824:4799593:+}	{TBU25881.1; cysteine proteinase [Dichomitus squalens]}
449	A00449	{Chr01:4800051:4800591:-}	{TBU53602.1; hypothetical protein BD310DRAFT_937769 [Dichomitus squalens]}
450	A00450	{Chr01:4804456:4808631:-}	{TBU51169.1; hypothetical protein BD310DRAFT_1008944 [Dichomitus squalens]}
451	A00451	{Chr01:4809073:4810887:+}	{XP_007360879.1; mitogen activated protein kinase [Dichomitus squalens|Dichomitus squalens LYAD-421 SS1]}
452	A00452	{Chr01:4811901:4812356:-}	{TBU51166.1; hypothetical protein BD310DRAFT_1008926 [Dichomitus squalens]}
453	A00453	{Chr01:4812824:4813691:+}	{XP_007360881.1; uncharacterized protein DICSQDRAFT_131841 [Dichomitus squalens LYAD-421 SS1|Dichomitus squalens]}
454	A00454	{Chr01:4815671:4815880:+}	{NA}
455	A00455	{Chr01:4818095:4818787:-}	{NA}
456	A00456	{Chr01:4820278:4820851:+}	{KAI1781579.1; hypothetical protein LXA43DRAFT_1105676 [Ganoderma leucocontextum]}
457	A00457	{Chr01:4821709:4822272:-}	{TBU21057.1; hypothetical protein BD311DRAFT_679486 [Dichomitus squalens]}
458	A00458	{Chr01:557485:560996:-}	{TBU38012.1; hypothetical protein BD309DRAFT_904242, partial [Dichomitus squalens]}
459	A00459	{Chr01:561701:564719:+}	{XP_007368430.1; uncharacterized protein DICSQDRAFT_66242 [Dichomitus squalens|Dichomitus squalens LYAD-421 SS1]}
460	A00460	{Chr01:567805:573814:-}	{XP_007368429.1; uncharacterized protein DICSQDRAFT_156571 [Dichomitus squalens|Dichomitus squalens LYAD-421 SS1]}
461	A00461	{Chr01:574167:577178:+}	{TBU30849.1; SPOC domain-like protein [Dichomitus squalens]}
462	A00462	{Chr01:578454:584514:-}	{NA}
463	A00463	{Chr01:588993:589346:-}	{TBU38537.1; hypothetical protein BD309DRAFT_971668 [Dichomitus squalens]}
464	A00464	{Chr01:589568:593383:+}	{TBU54005.1; hypothetical protein BD310DRAFT_936957 [Dichomitus squalens]}
465	A00465	{Chr01:593664:595152:-}	{TBU30822.1; chorismate synthase [Dichomitus squalens]}
466	A00466	{Chr01:595808:596598:+}	{TBU30823.1; hypothetical protein BD311DRAFT_753892 [Dichomitus squalens]}
467	A00467	{Chr01:59631:60875:-}	{TBU22075.1; hypothetical protein BD311DRAFT_733500 [Dichomitus squalens]}
468	A00468	{Chr01:598527:608317:-}	{XP_007368444.1; uncharacterized protein DICSQDRAFT_66188 [Dichomitus squalens LYAD-421 SS1]}
469	A00469	{Chr01:612117:616092:-}	{TBU43133.1; TPR-like protein [Dichomitus squalens]}
470	A00470	{Chr01:625802:626411:+}	{XP_007368440.1; carbonic anhydrase [Dichomitus squalens|Dichomitus squalens LYAD-421 SS1]}
471	A00471	{Chr01:628373:633562:-}	{XP_007368437.1; uncharacterized protein DICSQDRAFT_172614 [Dichomitus squalens LYAD-421 SS1|Dichomitus squalens]}
472	A00472	{Chr01:637938:639037:-}	{XP_007368436.1; uncharacterized protein DICSQDRAFT_156575, partial [Dichomitus squalens LYAD-421 SS1|Dichomitus squalens]}
473	A00473	{Chr01:639310:640709:+}	{XP_007368435.1; uncharacterized protein DICSQDRAFT_156574 [Dichomitus squalens LYAD-421 SS1|Dichomitus squalens]}
474	A00474	{Chr01:642651:645670:+}	{TBU43118.1; hypothetical protein BD309DRAFT_1033091 [Dichomitus squalens]}
475	A00475	{Chr01:648801:651393:+}	{TBU37370.1; acid protease [Dichomitus squalens]}
476	A00476	{Chr01:652141:656047:-}	{TBU30814.1; Metallo-peptidase family M12B Reprolysin-like-domain-containing protein [Dichomitus squalens]}
477	A00477	{Chr01:657861:659114:-}	{TBU30812.1; hypothetical protein BD311DRAFT_753870 [Dichomitus squalens]}
478	A00478	{Chr01:61837:65191:+}	{TBU22074.1; urease [Dichomitus squalens]}
479	A00479	{Chr01:665706:672171:+}	{TBU30810.1; hypothetical protein BD311DRAFT_173549 [Dichomitus squalens]}
480	A00480	{Chr01:674384:679771:+}	{TBU30809.1; type II DNA topoisomerase [Dichomitus squalens]}
481	A00481	{Chr01:679998:682217:-}	{TBU30808.1; peptidase S28 [Dichomitus squalens]}
482	A00482	{Chr01:685539:687376:-}	{PIL30745.1; transporter [Ganoderma sinense ZZ0214-1]}
483	A00483	{Chr01:687667:689250:-}	{TBU38371.1; PEBP-like protein [Dichomitus squalens]}
484	A00484	{Chr01:690595:695374:-}	{TBU46324.1; hypothetical protein BD309DRAFT_1017216 [Dichomitus squalens]}
485	A00485	{Chr01:695555:696759:-}	{TBU56233.1; hypothetical protein BD310DRAFT_931941 [Dichomitus squalens]}
486	A00486	{Chr01:697522:699229:+}	{TBU30801.1; ferritin-like-domain-containing protein [Dichomitus squalens]}
487	A00487	{Chr01:700896:702853:+}	{TBU46321.1; hypothetical protein BD309DRAFT_1064439 [Dichomitus squalens]}
488	A00488	{Chr01:703765:708267:+}	{TBU46319.1; kinase-like protein [Dichomitus squalens]}
489	A00489	{Chr01:66232:67335:+}	{XP_007371131.1; uncharacterized protein DICSQDRAFT_141479 [Dichomitus squalens LYAD-421 SS1]}
490	A00490	{Chr01:710273:712658:+}	{TBU30796.1; acyl-CoA N-acyltransferase [Dichomitus squalens]}
491	A00491	{Chr01:713273:713986:-}	{XP_007368465.1; 60S ribosomal protein L19 [Dichomitus squalens LYAD-421 SS1|Dichomitus squalens]}
492	A00492	{Chr01:715676:720015:+}	{TFY62390.1; hypothetical protein EVJ58_g3895 [Rhodofomes roseus]}
493	A00493	{Chr01:720798:727900:+}	{TBU46311.1; TIP120-domain-containing protein [Dichomitus squalens]}
494	A00494	{Chr01:728404:733428:+}	{TBU46310.1; FAD-linked oxidoreductase [Dichomitus squalens]}
495	A00495	{Chr01:733716:736373:-}	{TBU30787.1; general amidase [Dichomitus squalens]}
496	A00496	{Chr01:737487:740275:+}	{TBU46307.1; hypothetical protein BD309DRAFT_954401 [Dichomitus squalens]}
497	A00497	{Chr01:741424:743859:-}	{TBU30784.1; ubiquitin binding protein [Dichomitus squalens]}
498	A00498	{Chr01:744185:750510:+}	{TBU56215.1; beta and beta-prime subunits of DNA dependent RNA-polymerase [Dichomitus squalens]}
499	A00499	{Chr01:751058:754502:+}	{TBU56214.1; vacuolar protein sorting-associated protein 35 [Dichomitus squalens]}
500	A00500	{Chr01:68071:69198:-}	{TBU21154.1; laminarinase [Dichomitus squalens]}
501	A00501	{Chr01:754816:755935:-}	{TBU30780.1; p21-C-terminal region-binding protein-domain-containing protein [Dichomitus squalens]}
502	A00502	{Chr01:759009:760635:+}	{TBU30778.1; alpha/beta-hydrolase [Dichomitus squalens]}
503	A00503	{Chr01:761119:762864:+}	{TBU46299.1; FAD dependent oxidoreductase [Dichomitus squalens]}
504	A00504	{Chr01:763225:769026:-}	{TBU30775.1; YL1 nuclear protein-domain-containing protein [Dichomitus squalens]}
505	A00505	{Chr01:769295:769864:+}	{XP_007368484.1; uncharacterized protein DICSQDRAFT_90216 [Dichomitus squalens LYAD-421 SS1|Dichomitus squalens]}
506	A00506	{Chr01:770075:771320:-}	{TBU30773.1; hypothetical protein BD311DRAFT_171871 [Dichomitus squalens]}
507	A00507	{Chr01:771558:772513:+}	{TBU30772.1; hypothetical protein BD311DRAFT_690099 [Dichomitus squalens]}
508	A00508	{Chr01:772785:774213:+}	{TBU30771.1; hypothetical protein BD311DRAFT_717770 [Dichomitus squalens]}
509	A00509	{Chr01:774354:776887:-}	{TBU30770.1; metalloprotease [Dichomitus squalens]}
510	A00510	{Chr01:777079:777780:+}	{XP_007368488.1; DNA-directed RNA polymerase I kDa polypeptide [Dichomitus squalens|Dichomitus squalens LYAD-421 SS1]}
511	A00511	{Chr01:72327:73713:-}	{TBU22219.1; aldehyde dehydrogenase domain-containing protein [Dichomitus squalens]}
512	A00512	{Chr01:777855:778320:-}	{XP_007368489.1; uncharacterized protein DICSQDRAFT_148907 [Dichomitus squalens|Dichomitus squalens LYAD-421 SS1]}
513	A00513	{Chr01:778494:779264:+}	{XP_007368490.1; uncharacterized protein DICSQDRAFT_172665 [Dichomitus squalens|Dichomitus squalens LYAD-421 SS1]}
514	A00514	{Chr01:780546:783971:+}	{TBU30767.1; MFS general substrate transporter [Dichomitus squalens]}
515	A00515	{Chr01:784994:786137:-}	{TBU30764.1; Rtf2 RING-finger-domain-containing protein [Dichomitus squalens]}
516	A00516	{Chr01:786413:787086:+}	{XP_007368493.1; uncharacterized protein DICSQDRAFT_90239 [Dichomitus squalens|Dichomitus squalens LYAD-421 SS1]}
517	A00517	{Chr01:787353:789318:+}	{TBU56193.1; kinase-like protein [Dichomitus squalens]}
518	A00518	{Chr01:789907:794102:-}	{TBU30761.1; dynein heavy chain [Dichomitus squalens]}
519	A00519	{Chr01:794601:796352:+}	{TBU30760.1; CoA-dependent acyltransferase [Dichomitus squalens]}
520	A00520	{Chr01:796558:797734:-}	{TBU30759.1; hypothetical protein BD311DRAFT_863763 [Dichomitus squalens]}
521	A00521	{Chr01:797916:798732:-}	{KAG8721687.1; hypothetical protein FRC08_011096 [Ceratobasidium sp. 394]}
522	A00522	{Chr01:12926:13587:+}	{XP_007369145.1; uncharacterized protein DICSQDRAFT_173271 [Dichomitus squalens LYAD-421 SS1]}
523	A00523	{Chr01:74434:75696:+}	{TBU22218.1; hypothetical protein BD311DRAFT_770818 [Dichomitus squalens]}
524	A00524	{Chr01:799077:801155:+}	{TBU56189.1; S-adenosyl-L-methionine-dependent methyltransferase [Dichomitus squalens]}
525	A00525	{Chr01:801284:803182:-}	{TBU30757.1; phosphatidylserine decarboxylase [Dichomitus squalens]}
526	A00526	{Chr01:803830:805463:+}	{VDC04502.1; unnamed protein product [Peniophora sp. CBMAI 1063]}
527	A00527	{Chr01:805504:806579:-}	{XP_007367969.1; uncharacterized protein DICSQDRAFT_13601, partial [Dichomitus squalens LYAD-421 SS1]}
528	A00528	{Chr01:809659:811256:+}	{TBU36369.1; hypothetical protein BD309DRAFT_1024389, partial [Dichomitus squalens]}
529	A00529	{Chr01:813208:816302:+}	{KAJ8456797.1; hypothetical protein ONZ51_g11913 [Trametes cubensis]}
530	A00530	{Chr01:817636:818712:+}	{KAF5312015.1; hypothetical protein D9619_003841 [Psilocybe cf. subviscida]}
531	A00531	{Chr01:821741:822595:-}	{XP_007364602.1; uncharacterized protein DICSQDRAFT_168923 [Dichomitus squalens LYAD-421 SS1]}
532	A00532	{Chr01:822969:823472:-}	{OJT02675.1; Transposon Ty3-G Gag-Pol polyprotein [Trametes pubescens]}
533	A00533	{Chr01:823980:827006:-}	{TFY53884.1; hypothetical protein EVJ58_g9191 [Rhodofomes roseus]}
534	A00534	{Chr01:77410:78672:+}	{TBU39646.1; hypothetical protein BD309DRAFT_1003603 [Dichomitus squalens]}
535	A00535	{Chr01:827037:827552:-}	{RPD63602.1; hypothetical protein L227DRAFT_488069, partial [Lentinus tigrinus ALCF2SS1-6]}
536	A00536	{Chr01:827747:828946:-}	{XP_007364835.1; uncharacterized protein DICSQDRAFT_135718 [Dichomitus squalens LYAD-421 SS1]}
537	A00537	{Chr01:829723:838082:+}	{KAJ8472840.1; hypothetical protein ONZ51_g8253 [Trametes cubensis]}
538	A00538	{Chr01:838200:838769:+}	{KAJ8463032.1; hypothetical protein ONZ51_g10520 [Trametes cubensis]}
539	A00539	{Chr01:839261:840545:+}	{XP_007362973.1; uncharacterized protein DICSQDRAFT_167336 [Dichomitus squalens LYAD-421 SS1]}
540	A00540	{Chr01:840664:841636:+}	{XP_007371873.1; uncharacterized protein DICSQDRAFT_175982 [Dichomitus squalens LYAD-421 SS1]}
541	A00541	{Chr01:842132:843175:-}	{NA}
542	A00542	{Chr01:844009:847889:-}	{PIL32862.1; hypothetical protein GSI_04980 [Ganoderma sinense ZZ0214-1]}
543	A00543	{Chr01:849215:850147:+}	{NA}
544	A00544	{Chr01:854010:854408:+}	{XP_027611787.1; hypothetical protein SCP_0305940 [Sparassis crispa]}
545	A00545	{Chr01:79407:84334:-}	{TBU22217.1; hypothetical protein BD311DRAFT_157341 [Dichomitus squalens]}
546	A00546	{Chr01:856733:856969:+}	{XP_007367981.1; uncharacterized protein DICSQDRAFT_172183, partial [Dichomitus squalens LYAD-421 SS1]}
547	A00547	{Chr01:860072:863098:-}	{TFY53884.1; hypothetical protein EVJ58_g9191 [Rhodofomes roseus]}
548	A00548	{Chr01:863129:863644:-}	{RPD63602.1; hypothetical protein L227DRAFT_488069, partial [Lentinus tigrinus ALCF2SS1-6]}
549	A00549	{Chr01:863839:865038:-}	{XP_007364835.1; uncharacterized protein DICSQDRAFT_135718 [Dichomitus squalens LYAD-421 SS1]}
550	A00550	{Chr01:870742:872289:+}	{TBU23864.1; hypothetical protein BD311DRAFT_810430, partial [Dichomitus squalens]}
551	A00551	{Chr01:872839:876411:-}	{TFY53884.1; hypothetical protein EVJ58_g9191 [Rhodofomes roseus]}
552	A00552	{Chr01:876606:877805:-}	{XP_007364835.1; uncharacterized protein DICSQDRAFT_135718 [Dichomitus squalens LYAD-421 SS1]}
553	A00553	{Chr01:878583:881166:+}	{XP_007371757.1; marY1-like reverse transcriptase, partial [Dichomitus squalens LYAD-421 SS1]}
554	A00554	{Chr01:882531:883550:+}	{KAI1781909.1; hypothetical protein LXA43DRAFT_1105126 [Ganoderma leucocontextum]}
555	A00555	{Chr01:885228:885851:-}	{XP_007371734.1; chromo domain-like protein, partial [Dichomitus squalens LYAD-421 SS1]}
556	A00556	{Chr01:85940:89533:-}	{TBU22215.1; HlyB/MsbA family ABC transporter [Dichomitus squalens]}
557	A00557	{Chr01:887562:888791:-}	{THH19889.1; hypothetical protein EUX98_g8684, partial [Antrodiella citrinella]}
558	A00558	{Chr01:889950:890426:-}	{XP_007371922.1; uncharacterized protein DICSQDRAFT_176055, partial [Dichomitus squalens LYAD-421 SS1]}
559	A00559	{Chr01:891518:895156:-}	{PIL33105.1; hypothetical protein GSI_04554 [Ganoderma sinense ZZ0214-1]}
560	A00560	{Chr01:895279:896127:-}	{XP_007364408.1; uncharacterized protein DICSQDRAFT_168727 [Dichomitus squalens LYAD-421 SS1]}
561	A00561	{Chr01:897322:900894:-}	{TFY53884.1; hypothetical protein EVJ58_g9191 [Rhodofomes roseus]}
562	A00562	{Chr01:901089:902288:-}	{XP_007364835.1; uncharacterized protein DICSQDRAFT_135718 [Dichomitus squalens LYAD-421 SS1]}
563	A00563	{Chr01:908427:910590:-}	{XP_007371873.1; uncharacterized protein DICSQDRAFT_175982 [Dichomitus squalens LYAD-421 SS1]}
564	A00564	{Chr01:910636:910962:-}	{XP_007369571.1; uncharacterized protein DICSQDRAFT_173703 [Dichomitus squalens LYAD-421 SS1]}
565	A00565	{Chr01:911074:913956:-}	{KAJ8502219.1; hypothetical protein ONZ51_g3 [Trametes cubensis]}
566	A00566	{Chr01:914185:922054:-}	{XP_007364603.1; uncharacterized protein DICSQDRAFT_168925 [Dichomitus squalens LYAD-421 SS1]}
567	A00567	{Chr01:89579:90702:-}	{TBU38571.1; hypothetical protein BD309DRAFT_1083963 [Dichomitus squalens]}
568	A00568	{Chr01:922290:923974:+}	{TBU26317.1; WD40 repeat-like protein [Dichomitus squalens]}
569	A00569	{Chr01:924658:925059:-}	{TBU26318.1; transport protein particle component [Dichomitus squalens]}
570	A00570	{Chr01:925267:930997:+}	{TBU26319.1; hypothetical protein BD311DRAFT_866837 [Dichomitus squalens]}
571	A00571	{Chr01:931117:933279:-}	{TBU26320.1; glutamyl-tRNA synthetase [Dichomitus squalens]}
572	A00572	{Chr01:933522:935689:+}	{TBU26321.1; phosphoglycerate mutase-like protein [Dichomitus squalens]}
573	A00573	{Chr01:936873:938238:-}	{XP_007371326.1; uncharacterized protein DICSQDRAFT_94235 [Dichomitus squalens|Dichomitus squalens LYAD-421 SS1]}
574	A00574	{Chr01:946424:957958:+}	{TBU26326.1; cyclin-domain-containing protein [Dichomitus squalens]}
575	A00575	{Chr01:958704:963439:-}	{VWO98329.1; Phosducin domain-containing protein [Ganoderma boninense]}
576	A00576	{Chr01:963996:967079:+}	{TBU58864.1; Cullin-4B [Dichomitus squalens]}
577	A00577	{Chr01:967676:969039:+}	{TBU48725.1; hypothetical protein BD309DRAFT_249398 [Dichomitus squalens]}
578	A00578	{Chr01:91460:93313:+}	{TBU29899.1; hypothetical protein BD311DRAFT_787638 [Dichomitus squalens]}
579	A00579	{Chr01:972261:973998:+}	{TBU48722.1; heterotrimeric G protein alpha subunit 4 [Dichomitus squalens]}
580	A00580	{Chr01:976679:979832:-}	{OJT08509.1; 3-oxoacyl-[acyl-carrier-protein] reductase FabG [Trametes pubescens]}
581	A00581	{Chr01:980220:981542:+}	{TBU26336.1; Metallo-dependent hydrolase [Dichomitus squalens]}
582	A00582	{Chr01:982039:985088:-}	{TBU58858.1; hypothetical protein BD310DRAFT_850466 [Dichomitus squalens]}
583	A00583	{Chr01:987339:988735:+}	{TBU26338.1; hypothetical protein BD311DRAFT_726177 [Dichomitus squalens]}
584	A00584	{Chr01:989148:992621:-}	{TBU48713.1; hypothetical protein BD309DRAFT_911432 [Dichomitus squalens]}
585	A00585	{Chr01:993907:994678:-}	{TBU26341.1; P-loop containing nucleoside triphosphate hydrolase protein [Dichomitus squalens]}
586	A00586	{Chr01:994959:996169:+}	{TBU26342.1; Metallo-hydrolase/oxidoreductase, partial [Dichomitus squalens]}
587	A00587	{Chr01:997221:997835:+}	{TBU26343.1; hypothetical protein BD311DRAFT_740623 [Dichomitus squalens]}
588	A00588	{Chr01:999607:1000217:+}	{TBU48707.1; hypothetical protein BD309DRAFT_853323 [Dichomitus squalens]}
589	A00589	{Chr01:93906:94413:+}	{TBU51060.1; hypothetical protein BD310DRAFT_982982 [Dichomitus squalens]}
590	A00590	{Chr01:1001534:1004026:-}	{TBU26347.1; alpha/beta-hydrolase [Dichomitus squalens]}
591	A00591	{Chr01:1004832:1006054:-}	{XP_007368845.1; uncharacterized protein DICSQDRAFT_172997 [Dichomitus squalens|Dichomitus squalens LYAD-421 SS1]}
592	A00592	{Chr01:1006480:1010186:-}	{XP_007368844.1; TrkH-domain-containing protein [Dichomitus squalens LYAD-421 SS1]}
593	A00593	{Chr01:1010889:1011335:+}	{TBU26356.1; hypothetical protein BD311DRAFT_667813 [Dichomitus squalens]}
594	A00594	{Chr01:1011586:1013257:+}	{TBU58844.1; hypothetical protein BD310DRAFT_967372 [Dichomitus squalens]}
595	A00595	{Chr01:1013667:1016417:-}	{TBU58843.1; hypothetical protein BD310DRAFT_444417 [Dichomitus squalens]}
596	A00596	{Chr01:1018158:1019298:+}	{TBU58842.1; hypothetical protein BD310DRAFT_444483 [Dichomitus squalens]}
597	A00597	{Chr01:1020004:1026717:-}	{TBU48697.1; Rgp1-domain-containing protein [Dichomitus squalens]}
598	A00598	{Chr01:1027419:1028579:-}	{XP_007368838.1; uncharacterized protein DICSQDRAFT_182568 [Dichomitus squalens|Dichomitus squalens LYAD-421 SS1]}
599	A00599	{Chr01:1028674:1029606:+}	{TBU48695.1; bucentaur or craniofacial development-domain-containing protein [Dichomitus squalens]}
600	A00600	{Chr01:95198:96328:+}	{TBU37073.1; hypothetical protein BD309DRAFT_1023852 [Dichomitus squalens]}
601	A00601	{Chr01:1029860:1032943:-}	{TBU26359.1; hypothetical protein BD311DRAFT_779710 [Dichomitus squalens]}
602	A00602	{Chr01:1033404:1034304:+}	{TBU26361.1; TRAPP complex subunit trs31 [Dichomitus squalens]}
603	A00603	{Chr01:1036123:1037493:+}	{TBU26362.1; hypothetical protein BD311DRAFT_451748 [Dichomitus squalens]}
604	A00604	{Chr01:1038223:1039799:-}	{KAI1786291.1; hypothetical protein LXA43DRAFT_1065195 [Ganoderma leucocontextum]}
605	A00605	{Chr01:1042841:1045058:+}	{TBU26364.1; Pkinase-domain-containing protein [Dichomitus squalens]}
606	A00606	{Chr01:1045690:1047642:-}	{TBU26365.1; SET domain-containing protein [Dichomitus squalens]}
607	A00607	{Chr01:1048381:1049291:+}	{TBU31318.1; hypothetical protein BD311DRAFT_786655 [Dichomitus squalens]}
608	A00608	{Chr01:1049445:1049890:+}	{NA}
609	A00609	{Chr01:1051501:1055244:-}	{TBU26367.1; ARM repeat-containing protein [Dichomitus squalens]}
610	A00610	{Chr01:1057359:1060781:-}	{TBU26368.1; UV radiation resistance protein and autophagy-related subunit 14-domain-containing protein [Dichomitus squalens]}
611	A00611	{Chr01:96836:101124:+}	{XP_007371787.1; uncharacterized protein DICSQDRAFT_175860 [Dichomitus squalens LYAD-421 SS1]}
612	A00612	{Chr01:1061552:1063148:+}	{TBU26369.1; hypothetical protein BD311DRAFT_789845 [Dichomitus squalens]}
613	A00613	{Chr01:1063495:1067527:-}	{TBU26370.1; hypothetical protein BD311DRAFT_726243 [Dichomitus squalens]}
614	A00614	{Chr01:1067914:1070339:-}	{XP_007368825.1; MFS general substrate transporter [Dichomitus squalens LYAD-421 SS1|Dichomitus squalens]}
615	A00615	{Chr01:1071116:1073092:+}	{TBU26372.1; MFS general substrate transporter [Dichomitus squalens]}
616	A00616	{Chr01:1073529:1085593:-}	{OJT13220.1; ATP-dependent RNA helicase SUB2 [Trametes pubescens]}
617	A00617	{Chr01:1086652:1087712:+}	{XP_007368821.1; mitochondrial carrier [Dichomitus squalens LYAD-421 SS1|Dichomitus squalens]}
618	A00618	{Chr01:1088189:1090383:+}	{TBU48676.1; P-loop containing nucleoside triphosphate hydrolase protein [Dichomitus squalens]}
619	A00619	{Chr01:1091448:1093051:+}	{TBU26377.1; hypothetical protein BD311DRAFT_452418 [Dichomitus squalens]}
620	A00620	{Chr01:1093631:1096059:-}	{TBU48673.1; hypothetical protein BD309DRAFT_987075 [Dichomitus squalens]}
621	A00621	{Chr01:1097734:1100335:+}	{XP_007368816.1; vacuolar protein 8 [Dichomitus squalens|Dichomitus squalens LYAD-421 SS1]}
622	A00622	{Chr01:102155:106169:-}	{TBU21409.1; hypothetical protein BD311DRAFT_743616 [Dichomitus squalens]}
623	A00623	{Chr01:1102275:1103970:+}	{TBU58814.1; concanavalin A-like lectin/glucanase domain-containing protein [Dichomitus squalens]}
624	A00624	{Chr01:1107915:1110379:-}	{KAI1786310.1; SprT-like family-domain-containing protein [Ganoderma leucocontextum]}
625	A00625	{Chr01:1114407:1116023:+}	{TBU46576.1; concanavalin A-like lectin/glucanase domain-containing protein [Dichomitus squalens]}
626	A00626	{Chr01:1116300:1120773:-}	{XP_007368811.1; cytochrome P450 sterol C22-desaturase [Dichomitus squalens LYAD-421 SS1|Dichomitus squalens]}
627	A00627	{Chr01:1121362:1124025:-}	{TBU34822.1; hypothetical protein BD311DRAFT_801566 [Dichomitus squalens]}
628	A00628	{Chr01:1124675:1127177:-}	{XP_007368809.1; NUC189-domain-containing protein [Dichomitus squalens LYAD-421 SS1]}
629	A00629	{Chr01:1127549:1129021:+}	{TBU34824.1; Pkinase-domain-containing protein [Dichomitus squalens]}
630	A00630	{Chr01:1129259:1130643:-}	{TBU58805.1; hypothetical protein BD310DRAFT_818463, partial [Dichomitus squalens]}
631	A00631	{Chr01:1131487:1132603:-}	{TBU34825.1; hypothetical protein BD311DRAFT_828033 [Dichomitus squalens]}
632	A00632	{Chr01:1134237:1134748:-}	{TBU46569.1; hypothetical protein BD309DRAFT_953889 [Dichomitus squalens]}
633	A00633	{Chr01:14347:14919:-}	{KAI1781579.1; hypothetical protein LXA43DRAFT_1105676 [Ganoderma leucocontextum]}
634	A00634	{Chr01:106486:108589:-}	{TBU60730.1; hypothetical protein BD310DRAFT_947220 [Dichomitus squalens]}
635	A00635	{Chr01:1136913:1139311:+}	{TBU64633.1; hypothetical protein BD310DRAFT_279953 [Dichomitus squalens]}
636	A00636	{Chr01:1146690:1148734:-}	{TBU34832.1; thiolase-like protein [Dichomitus squalens]}
637	A00637	{Chr01:1149030:1152844:+}	{TBU34834.1; 2 beta-glucanase [Dichomitus squalens]}
638	A00638	{Chr01:1153157:1154911:-}	{TBU34835.1; hypothetical protein BD311DRAFT_793185 [Dichomitus squalens]}
639	A00639	{Chr01:1155580:1156233:+}	{TBU46559.1; NAD(P)-binding protein [Dichomitus squalens]}
640	A00640	{Chr01:1157643:1158084:-}	{KAI8983384.1; hypothetical protein BD414DRAFT_490753 [Trametes punicea]}
641	A00641	{Chr01:1159370:1160536:-}	{TBU34838.1; ATP11-domain-containing protein [Dichomitus squalens]}
642	A00642	{Chr01:1160704:1162808:+}	{TBU46556.1; glycosyl-transferase for dystroglycan-domain-containing protein [Dichomitus squalens]}
643	A00643	{Chr01:1163025:1165666:-}	{TBU34840.1; WD40 repeat-like protein [Dichomitus squalens]}
644	A00644	{Chr01:1166925:1167728:+}	{TBU34842.1; hypothetical protein BD311DRAFT_193327 [Dichomitus squalens]}
645	A00645	{Chr01:109999:112295:+}	{XP_007371683.1; uncharacterized protein DICSQDRAFT_175730 [Dichomitus squalens LYAD-421 SS1]}
646	A00646	{Chr01:1168299:1169240:-}	{XP_007368798.1; uncharacterized protein DICSQDRAFT_110146 [Dichomitus squalens LYAD-421 SS1]}
647	A00647	{Chr01:1169668:1170613:+}	{XP_007368799.1; HSP20-like chaperone [Dichomitus squalens LYAD-421 SS1|Dichomitus squalens]}
648	A00648	{Chr01:1170913:1172054:-}	{TBU34845.1; hypothetical protein BD311DRAFT_828054 [Dichomitus squalens]}
649	A00649	{Chr01:1172923:1174090:-}	{TBU46551.1; hypothetical protein BD309DRAFT_953850 [Dichomitus squalens]}
650	A00650	{Chr01:1185931:1189154:+}	{KAF7986238.1; hypothetical protein HWV62_38699 [Athelia sp. TMB]}
651	A00651	{Chr01:1189349:1200691:-}	{TBU46542.1; dynein heavy chain protein 1 [Dichomitus squalens]}
652	A00652	{Chr01:1200813:1201414:+}	{XP_007368782.1; Sm-like ribonucleo protein [Dichomitus squalens LYAD-421 SS1|Dichomitus squalens]}
653	A00653	{Chr01:1201576:1202818:-}	{TBU46540.1; Pex12 amino terminal region-domain-containing protein [Dichomitus squalens]}
654	A00654	{Chr01:1203033:1203632:+}	{TBU64670.1; reactive mitochondrial oxygen species modulator 1-domain-containing protein [Dichomitus squalens]}
655	A00655	{Chr01:1205744:1208016:+}	{XP_007368779.1; uncharacterized protein DICSQDRAFT_182520 [Dichomitus squalens|Dichomitus squalens LYAD-421 SS1]}
656	A00656	{Chr01:113041:115862:+}	{TBU22597.1; hypothetical protein BD311DRAFT_869289 [Dichomitus squalens]}
657	A00657	{Chr01:1208647:1211038:-}	{TBU34865.1; hypothetical protein BD311DRAFT_681002 [Dichomitus squalens]}
658	A00658	{Chr01:1211880:1214259:-}	{TBU34867.1; hypothetical protein BD311DRAFT_648353 [Dichomitus squalens]}
659	A00659	{Chr01:1214573:1215070:+}	{XP_007368776.1; uncharacterized protein DICSQDRAFT_67070 [Dichomitus squalens|Dichomitus squalens LYAD-421 SS1]}
660	A00660	{Chr01:1216738:1221925:+}	{TBU34870.1; ammonium transporter [Dichomitus squalens]}
661	A00661	{Chr01:1223939:1225987:+}	{XP_007368773.1; uncharacterized protein DICSQDRAFT_128849 [Dichomitus squalens LYAD-421 SS1]}
662	A00662	{Chr01:1226154:1227318:-}	{TBU34873.1; hypothetical protein BD311DRAFT_745106 [Dichomitus squalens]}
663	A00663	{Chr01:1227967:1229082:-}	{XP_007368771.1; uncharacterized protein DICSQDRAFT_67014 [Dichomitus squalens|Dichomitus squalens LYAD-421 SS1]}
664	A00664	{Chr01:1229700:1231476:+}	{TBU34875.1; Las1-domain-containing protein [Dichomitus squalens]}
665	A00665	{Chr01:1231778:1236205:-}	{KAI1797537.1; hypothetical protein LXA43DRAFT_980938 [Ganoderma leucocontextum]}
666	A00666	{Chr01:1245392:1248964:-}	{TFY53884.1; hypothetical protein EVJ58_g9191 [Rhodofomes roseus]}
667	A00667	{Chr01:116352:116675:-}	{KAI1783731.1; hypothetical protein LXA43DRAFT_307131 [Ganoderma leucocontextum]}
668	A00668	{Chr01:1249159:1250358:-}	{XP_007364835.1; uncharacterized protein DICSQDRAFT_135718 [Dichomitus squalens LYAD-421 SS1]}
669	A00669	{Chr01:1253142:1254341:+}	{XP_007364835.1; uncharacterized protein DICSQDRAFT_135718 [Dichomitus squalens LYAD-421 SS1]}
670	A00670	{Chr01:1254536:1258108:+}	{TFY53884.1; hypothetical protein EVJ58_g9191 [Rhodofomes roseus]}
671	A00671	{Chr01:1262690:1264648:-}	{XP_007371880.1; uncharacterized protein DICSQDRAFT_175993 [Dichomitus squalens LYAD-421 SS1]}
672	A00672	{Chr01:1264691:1265770:-}	{KAJ8454746.1; hypothetical protein ONZ51_g12853 [Trametes cubensis]}
673	A00673	{Chr01:1265873:1276417:-}	{PIL29151.1; transcription factor [Ganoderma sinense ZZ0214-1]}
674	A00674	{Chr01:1277322:1280352:+}	{TBU34883.1; laminarinase [Dichomitus squalens]}
675	A00675	{Chr01:1284890:1286313:-}	{TBU39547.1; ribonuclease H-like protein [Dichomitus squalens]}
676	A00676	{Chr01:1291844:1292327:+}	{XP_007359965.1; uncharacterized protein DICSQDRAFT_94699 [Dichomitus squalens|Dichomitus squalens LYAD-421 SS1]}
677	A00677	{Chr01:1293037:1294808:+}	{TBU39542.1; PLC-like phosphodiesterase [Dichomitus squalens]}
678	A00678	{Chr01:117273:120075:-}	{TBU22214.1; HlyB/MsbA family ABC transporter [Dichomitus squalens]}
679	A00679	{Chr01:1295182:1296272:+}	{TBU34889.1; ubiquinol-cytochrome c reductase iron-sulfur subunit [Dichomitus squalens]}
680	A00680	{Chr01:1296797:1299131:-}	{TBU34890.1; hypothetical protein BD311DRAFT_681044 [Dichomitus squalens]}
681	A00681	{Chr01:1300953:1303952:-}	{TBU39539.1; kinase-like protein [Dichomitus squalens]}
682	A00682	{Chr01:1312738:1314081:+}	{XP_007370049.1; uncharacterized protein DICSQDRAFT_174168 [Dichomitus squalens LYAD-421 SS1]}
683	A00683	{Chr01:1318872:1323772:-}	{TBU50090.1; hypothetical protein BD309DRAFT_575200 [Dichomitus squalens]}
684	A00684	{Chr01:1324867:1325127:+}	{TBU21198.1; hypothetical protein BD311DRAFT_679093 [Dichomitus squalens]}
685	A00685	{Chr01:1326034:1328558:-}	{TBU21199.1; hypothetical protein BD311DRAFT_679096 [Dichomitus squalens]}
686	A00686	{Chr01:1331081:1337202:+}	{CDO72738.1; hypothetical protein BN946_scf184990.g21 [Trametes cinnabarina]}
687	A00687	{Chr01:1337745:1346880:-}	{OSD05873.1; hypothetical protein PYCCODRAFT_1431695 [Trametes coccinea BRFM310]}
688	A00688	{Chr01:1347401:1348978:-}	{TBU34902.1; RTA1-domain-containing protein [Dichomitus squalens]}
689	A00689	{Chr01:121306:122273:-}	{TBU22213.1; FUN34 transmembrane protein [Dichomitus squalens]}
690	A00690	{Chr01:1349811:1351458:-}	{TBU34903.1; WD40 repeat-like protein, partial [Dichomitus squalens]}
691	A00691	{Chr01:1351613:1352858:+}	{KAI1797553.1; putative stress-induced protein STI1 [Ganoderma leucocontextum]}
692	A00692	{Chr01:1353137:1356817:-}	{TBU47344.1; kinesin-domain-containing protein [Dichomitus squalens]}
693	A00693	{Chr01:1357098:1361982:+}	{TBU34906.1; Spc7 kinetochore protein-domain-containing protein [Dichomitus squalens]}
694	A00694	{Chr01:1362274:1364448:-}	{TBU34907.1; hypothetical protein BD311DRAFT_681079 [Dichomitus squalens]}
695	A00695	{Chr01:1364795:1366665:-}	{TBU34908.1; glucosyltransferase [Dichomitus squalens]}
696	A00696	{Chr01:1367873:1369172:-}	{TBU34910.1; hypothetical protein BD311DRAFT_745194 [Dichomitus squalens]}
697	A00697	{Chr01:1370137:1372896:+}	{TBU34911.1; OPT oligopeptide transporter [Dichomitus squalens]}
698	A00698	{Chr01:1373584:1379196:-}	{TBU47351.1; tricalbin [Dichomitus squalens]}
699	A00699	{Chr01:1380711:1382385:+}	{TBU47352.1; carbonic anhydrase [Dichomitus squalens]}
700	A00700	{Chr01:126127:126729:+}	{TBU22212.1; GNAT domain-containing protein [Dichomitus squalens]}
701	A00701	{Chr01:1389089:1390236:+}	{TBU34918.1; hypothetical protein BD311DRAFT_649331 [Dichomitus squalens]}
702	A00702	{Chr01:1390465:1393502:+}	{TBU34919.1; RINT-1 family protein [Dichomitus squalens]}
703	A00703	{Chr01:1393789:1395418:+}	{TBU34920.1; mitochondrial carrier [Dichomitus squalens]}
704	A00704	{Chr01:1399356:1409731:+}	{TBU34924.1; ATP dependent DNA helicase [Dichomitus squalens]}
705	A00705	{Chr01:1409997:1411803:-}	{TBU34925.1; hypothetical protein BD311DRAFT_195914 [Dichomitus squalens]}
706	A00706	{Chr01:1413140:1419571:+}	{XP_007359989.1; uncharacterized protein DICSQDRAFT_75073 [Dichomitus squalens LYAD-421 SS1|Dichomitus squalens]}
707	A00707	{Chr01:1420189:1421124:+}	{XP_007359990.1; MSF1-domain-containing protein [Dichomitus squalens|Dichomitus squalens LYAD-421 SS1]}
708	A00708	{Chr01:1434379:1439000:-}	{TBU47370.1; kinase [Dichomitus squalens]}
709	A00709	{Chr01:1439060:1443635:+}	{KAJ3559604.1; hypothetical protein NM688_g242 [Phlebia brevispora]}
710	A00710	{Chr01:1444231:1445115:+}	{XP_007359995.1; MSF1-domain-containing protein [Dichomitus squalens LYAD-421 SS1|Dichomitus squalens]}
711	A00711	{Chr01:127671:130124:+}	{TBU22211.1; aldehyde dehydrogenase [Dichomitus squalens]}
712	A00712	{Chr01:1445582:1449413:+}	{TBU34935.1; RIC1-domain-containing protein [Dichomitus squalens]}
713	A00713	{Chr01:1449883:1451444:+}	{XP_007359997.1; Clavaminate synthase-like protein [Dichomitus squalens|Dichomitus squalens LYAD-421 SS1]}
714	A00714	{Chr01:1451662:1456974:-}	{XP_007359838.1; UDP-Glycosyltransferase/glycogen phosphorylase [Dichomitus squalens LYAD-421 SS1]}
715	A00715	{Chr01:1457822:1458431:+}	{XP_007359998.1; uncharacterized protein DICSQDRAFT_130708 [Dichomitus squalens LYAD-421 SS1]}
716	A00716	{Chr01:1459605:1461618:+}	{XP_007359999.1; uncharacterized protein DICSQDRAFT_94800 [Dichomitus squalens LYAD-421 SS1]}
717	A00717	{Chr01:1462961:1464615:-}	{TBU47379.1; hypothetical protein BD309DRAFT_978310 [Dichomitus squalens]}
718	A00718	{Chr01:1465046:1466373:-}	{XP_007360001.1; uncharacterized protein DICSQDRAFT_176275 [Dichomitus squalens|Dichomitus squalens LYAD-421 SS1]}
719	A00719	{Chr01:1466762:1469637:-}	{XP_007360002.1; uncharacterized protein DICSQDRAFT_176276 [Dichomitus squalens LYAD-421 SS1|Dichomitus squalens]}
720	A00720	{Chr01:1469833:1470741:+}	{XP_007359908.1; L domain-like protein [Dichomitus squalens LYAD-421 SS1|Dichomitus squalens]}
721	A00721	{Chr01:1470966:1471776:-}	{TBU34943.1; hypothetical protein BD311DRAFT_745278 [Dichomitus squalens]}
722	A00722	{Chr01:130759:131400:-}	{TBU22210.1; hypothetical protein BD311DRAFT_733310 [Dichomitus squalens]}
723	A00723	{Chr01:1478409:1479797:-}	{TBU64764.1; COP9 signalosome subunit 6 [Dichomitus squalens]}
724	A00724	{Chr01:1479986:1482790:+}	{XP_007360004.1; ATP dependent DNA helicase [Dichomitus squalens|Dichomitus squalens LYAD-421 SS1]}
725	A00725	{Chr01:1483138:1483589:-}	{TBU64766.1; hypothetical protein BD310DRAFT_943761 [Dichomitus squalens]}
726	A00726	{Chr01:1486500:1487823:+}	{TBU44121.1; hypothetical protein BD309DRAFT_959059 [Dichomitus squalens]}
727	A00727	{Chr01:1493041:1494600:+}	{TBU44123.1; hypothetical protein BD309DRAFT_959066 [Dichomitus squalens]}
728	A00728	{Chr01:1495415:1496665:-}	{XP_007359946.1; uncharacterized protein DICSQDRAFT_48167 [Dichomitus squalens LYAD-421 SS1]}
729	A00729	{Chr01:1500531:1502949:+}	{XP_007360009.1; serine carboxypeptidase [Dichomitus squalens LYAD-421 SS1|Dichomitus squalens]}
730	A00730	{Chr01:1503329:1505591:-}	{TBU34960.1; natural resistance-associated macrophage protein [Dichomitus squalens]}
731	A00731	{Chr01:1505903:1507152:+}	{TBU34961.1; MED6-domain-containing protein [Dichomitus squalens]}
732	A00732	{Chr01:1507715:1510243:-}	{TBU44131.1; hypothetical protein BD309DRAFT_862926 [Dichomitus squalens]}
733	A00733	{Chr01:133166:134651:+}	{TBU38463.1; endo-beta-glucanase [Dichomitus squalens]}
734	A00734	{Chr01:1512208:1512958:+}	{PIL29642.1; hypothetical protein GSI_08279 [Ganoderma sinense ZZ0214-1]}
735	A00735	{Chr01:1516600:1520943:-}	{KAF4606984.1; Casein kinase II subunit alpha [Pleurotus pulmonarius]}
736	A00736	{Chr01:1521153:1529032:+}	{KAG6381415.1; major facilitator superfamily domain-containing protein [Boletus reticuloceps]}
737	A00737	{Chr01:1530970:1532814:+}	{TBU44141.1; kinase-like protein [Dichomitus squalens]}
738	A00738	{Chr01:1533824:1536500:-}	{TBU64788.1; hypothetical protein BD310DRAFT_902541 [Dichomitus squalens]}
739	A00739	{Chr01:1537797:1547507:-}	{TBU44144.1; ARM repeat-containing protein [Dichomitus squalens]}
740	A00740	{Chr01:1547881:1550701:+}	{PIL29633.1; hypothetical protein GSI_08270 [Ganoderma sinense ZZ0214-1]}
741	A00741	{Chr01:1550888:1551459:-}	{TBU34975.1; vacuolar ATP synthase [Dichomitus squalens]}
742	A00742	{Chr01:1551691:1554740:+}	{TBU44148.1; SGT1 protein-domain-containing protein [Dichomitus squalens]}
743	A00743	{Chr01:1554871:1556184:-}	{TBU34977.1; hypothetical protein BD311DRAFT_793263 [Dichomitus squalens]}
744	A00744	{Chr01:16500:17222:+}	{NA}
745	A00745	{Chr01:135271:136291:-}	{TBU22208.1; oxidoreductase [Dichomitus squalens]}
746	A00746	{Chr01:1557179:1558791:+}	{TBU39587.1; hypothetical protein BD309DRAFT_418656 [Dichomitus squalens]}
747	A00747	{Chr01:1559178:1561320:-}	{TBU34980.1; hypothetical protein BD311DRAFT_681242 [Dichomitus squalens]}
748	A00748	{Chr01:1561777:1562873:-}	{TBU34981.1; Translin [Dichomitus squalens]}
749	A00749	{Chr01:1563364:1564396:+}	{TBU39583.1; hypothetical protein BD309DRAFT_969364 [Dichomitus squalens]}
750	A00750	{Chr01:1564663:1573080:-}	{XP_007360029.1; uncharacterized protein DICSQDRAFT_164307 [Dichomitus squalens LYAD-421 SS1]}
751	A00751	{Chr01:1573456:1574692:-}	{TBU64801.1; hypothetical protein BD310DRAFT_913394 [Dichomitus squalens]}
752	A00752	{Chr01:1574948:1580115:+}	{TBU64802.1; hypothetical protein BD310DRAFT_838242 [Dichomitus squalens]}
753	A00753	{Chr01:1580325:1582017:-}	{XP_007360031.1; succinate-CoA ligase [Dichomitus squalens|Dichomitus squalens LYAD-421 SS1]}
754	A00754	{Chr01:1582566:1583401:+}	{XP_007360032.1; uncharacterized protein DICSQDRAFT_94872 [Dichomitus squalens LYAD-421 SS1|Dichomitus squalens]}
755	A00755	{Chr01:1583720:1587435:+}	{KAK2462056.1; hypothetical protein APHAL10511_006519 [Amanita phalloides]}
756	A00756	{Chr01:139677:141033:+}	{TBU22206.1; P-loop containing nucleoside triphosphate hydrolase protein [Dichomitus squalens]}
757	A00757	{Chr01:1587827:1592036:+}	{TBU34991.1; thioesterase-like superfamily-domain-containing protein [Dichomitus squalens]}
758	A00758	{Chr01:1592407:1592861:-}	{XP_007360034.1; 40S ribosomal protein S27 [Dichomitus squalens LYAD-421 SS1|Dichomitus squalens]}
759	A00759	{Chr01:1594234:1595286:+}	{XP_007360035.1; uncharacterized protein DICSQDRAFT_75188 [Dichomitus squalens|Dichomitus squalens LYAD-421 SS1]}
760	A00760	{Chr01:1598348:1599912:+}	{TBU34996.1; biotin synthase [Dichomitus squalens]}
761	A00761	{Chr01:1601303:1602472:+}	{PIL29614.1; hypothetical protein GSI_08251 [Ganoderma sinense ZZ0214-1]}
762	A00762	{Chr01:1602763:1603592:-}	{TBU43191.1; breast carcinoma amplified sequence 2 [Dichomitus squalens]}
763	A00763	{Chr01:1603707:1604985:+}	{TBU34999.1; F420H2 dehydrogenase [Dichomitus squalens]}
764	A00764	{Chr01:1605168:1606663:-}	{TBU43193.1; maintenance of telomere capping protein 1 [Dichomitus squalens]}
765	A00765	{Chr01:1606977:1610925:+}	{KAI1797648.1; hypothetical protein LXA43DRAFT_1126350 [Ganoderma leucocontextum]}
766	A00766	{Chr01:1611185:1611927:+}	{XP_007360040.1; peroxisomal membrane protein 4 [Dichomitus squalens LYAD-421 SS1|Dichomitus squalens]}
767	A00767	{Chr01:141465:142397:-}	{TBU22205.1; hypothetical protein BD311DRAFT_733300 [Dichomitus squalens]}
768	A00768	{Chr01:1613753:1614287:-}	{XP_007360041.1; ras protein [Dichomitus squalens|Dichomitus squalens LYAD-421 SS1]}
769	A00769	{Chr01:1622503:1622778:-}	{XP_007360042.1; uncharacterized protein DICSQDRAFT_164326 [Dichomitus squalens|Dichomitus squalens LYAD-421 SS1]}
770	A00770	{Chr01:1628732:1630102:+}	{XP_007359930.1; kinase-like protein [Dichomitus squalens LYAD-421 SS1]}
771	A00771	{Chr01:1630800:1633201:+}	{VWO96637.1; ULP_PROTEASE domain-containing protein [Ganoderma boninense]}
772	A00772	{Chr01:1633418:1637306:-}	{XP_007360046.1; uncharacterized protein DICSQDRAFT_75219 [Dichomitus squalens|Dichomitus squalens LYAD-421 SS1]}
773	A00773	{Chr01:1638220:1640616:+}	{TBU64831.1; MFS general substrate transporter [Dichomitus squalens]}
774	A00774	{Chr01:1641056:1642877:-}	{TBU64833.1; hypothetical protein BD310DRAFT_913472 [Dichomitus squalens]}
775	A00775	{Chr01:1643207:1647071:-}	{TBU64834.1; CBS-domain-containing protein [Dichomitus squalens]}
776	A00776	{Chr01:1647365:1648169:-}	{XP_007360048.1; uncharacterized protein DICSQDRAFT_94922 [Dichomitus squalens LYAD-421 SS1|Dichomitus squalens]}
777	A00777	{Chr01:1648968:1650916:-}	{XP_007360049.1; DEAD-domain-containing protein [Dichomitus squalens|Dichomitus squalens LYAD-421 SS1]}
778	A00778	{Chr01:143862:145517:-}	{TBU22204.1; P-loop containing nucleoside triphosphate hydrolase protein, partial [Dichomitus squalens]}
779	A00779	{Chr01:1651104:1653431:+}	{XP_007360051.1; uncharacterized protein DICSQDRAFT_94930 [Dichomitus squalens LYAD-421 SS1|Dichomitus squalens]}
780	A00780	{Chr01:1655826:1658972:-}	{TBU64840.1; WD40 repeat-like protein [Dichomitus squalens]}
781	A00781	{Chr01:1659116:1659528:+}	{XP_007360054.1; uncharacterized protein DICSQDRAFT_75240 [Dichomitus squalens|Dichomitus squalens LYAD-421 SS1]}
782	A00782	{Chr01:1661622:1662295:-}	{TBU43221.1; hypothetical protein BD309DRAFT_922193 [Dichomitus squalens]}
783	A00783	{Chr01:1663033:1664810:+}	{TBU35027.1; pyridoxal phosphate-dependent transferase [Dichomitus squalens]}
784	A00784	{Chr01:1665042:1670152:-}	{TBU35028.1; Urb2/Npa2 family-domain-containing protein [Dichomitus squalens]}
785	A00785	{Chr01:1670842:1671381:+}	{XP_007359892.1; uncharacterized protein DICSQDRAFT_47399 [Dichomitus squalens LYAD-421 SS1|Dichomitus squalens]}
786	A00786	{Chr01:1672429:1674117:+}	{XP_007360058.1; uncharacterized protein DICSQDRAFT_150991 [Dichomitus squalens|Dichomitus squalens LYAD-421 SS1]}
787	A00787	{Chr01:1674615:1678155:+}	{TBU49736.1; hypothetical protein BD309DRAFT_850985 [Dichomitus squalens]}
788	A00788	{Chr01:1679147:1680811:-}	{XP_007360060.1; ATPase V1 complex subunit C [Dichomitus squalens|Dichomitus squalens LYAD-421 SS1]}
789	A00789	{Chr01:147039:147257:+}	{XP_007371144.1; uncharacterized protein DICSQDRAFT_141504 [Dichomitus squalens|Dichomitus squalens LYAD-421 SS1]}
790	A00790	{Chr01:1681074:1682350:+}	{XP_007360061.1; Rhodanese-like protein [Dichomitus squalens LYAD-421 SS1]}
791	A00791	{Chr01:1682655:1683163:-}	{TBU49733.1; hypothetical protein BD309DRAFT_758074 [Dichomitus squalens]}
792	A00792	{Chr01:1684762:1686429:-}	{TBU35036.1; hypothetical protein BD311DRAFT_773194 [Dichomitus squalens]}
793	A00793	{Chr01:1687749:1688378:+}	{XP_007360064.1; Rhodanese-like protein [Dichomitus squalens|Dichomitus squalens LYAD-421 SS1]}
794	A00794	{Chr01:1689790:1690494:-}	{TBU35040.1; hypothetical protein BD311DRAFT_860606 [Dichomitus squalens]}
795	A00795	{Chr01:1690768:1693517:+}	{TBU35041.1; transcription factor [Dichomitus squalens]}
796	A00796	{Chr01:1693758:1696443:+}	{TBU35042.1; Bromodomain-containing protein [Dichomitus squalens]}
797	A00797	{Chr01:1696735:1698505:-}	{TBU35043.1; hypothetical protein BD311DRAFT_624846, partial [Dichomitus squalens]}
798	A00798	{Chr01:1698763:1703494:+}	{TBU64862.1; P-loop containing nucleoside triphosphate hydrolase protein [Dichomitus squalens]}
799	A00799	{Chr01:1703629:1704763:-}	{TBU35045.1; P-loop containing nucleoside triphosphate hydrolase protein [Dichomitus squalens]}
800	A00800	{Chr01:148528:151797:-}	{XP_007371145.1; uncharacterized protein DICSQDRAFT_113447 [Dichomitus squalens LYAD-421 SS1]}
801	A00801	{Chr01:1707778:1708971:+}	{TBU35046.1; hypothetical protein BD311DRAFT_201091 [Dichomitus squalens]}
802	A00802	{Chr01:1709366:1710157:-}	{TBU49720.1; hypothetical protein BD309DRAFT_757532 [Dichomitus squalens]}
803	A00803	{Chr01:1710573:1712320:-}	{TBU49719.1; hypothetical protein BD309DRAFT_757663 [Dichomitus squalens]}
804	A00804	{Chr01:1713489:1715421:+}	{XP_007360074.1; alpha-galactosidase [Dichomitus squalens|Dichomitus squalens LYAD-421 SS1]}
805	A00805	{Chr01:1716034:1719115:+}	{TBU49717.1; hypothetical protein BD309DRAFT_1076279 [Dichomitus squalens]}
806	A00806	{Chr01:1719827:1721734:-}	{TBU49716.1; hypothetical protein BD309DRAFT_996721 [Dichomitus squalens]}
807	A00807	{Chr01:1721868:1723930:+}	{TBU49715.1; PXA domain-containing protein [Dichomitus squalens]}
808	A00808	{Chr01:1724259:1725271:-}	{XP_007360078.1; 6-phosphogluconolactonase [Dichomitus squalens LYAD-421 SS1|Dichomitus squalens]}
809	A00809	{Chr01:1725540:1726223:+}	{TBU35054.1; diadenosine hydrolase [Dichomitus squalens]}
810	A00810	{Chr01:1726679:1729229:-}	{TBU49712.1; hypothetical protein BD309DRAFT_757285 [Dichomitus squalens]}
811	A00811	{Chr01:154647:161262:+}	{TBU25637.1; nitrite reductase [Dichomitus squalens]}
812	A00812	{Chr01:1733374:1737123:-}	{KAJ8472437.1; hypothetical protein ONZ51_g8515 [Trametes cubensis]}
813	A00813	{Chr01:1737708:1739678:+}	{XP_007360084.1; 6-phosphogluconate dehydrogenase [Dichomitus squalens|Dichomitus squalens LYAD-421 SS1]}
814	A00814	{Chr01:1740058:1744495:-}	{TBU35061.1; P-loop containing nucleoside triphosphate hydrolase protein [Dichomitus squalens]}
815	A00815	{Chr01:1745660:1748642:+}	{KAJ8472444.1; hypothetical protein ONZ51_g8519 [Trametes cubensis]}
816	A00816	{Chr01:1749347:1752671:+}	{TBU49702.1; hypothetical protein BD309DRAFT_986300 [Dichomitus squalens]}
817	A00817	{Chr01:1752811:1756160:-}	{TBU49701.1; beta-glucosidase [Dichomitus squalens]}
818	A00818	{Chr01:1757270:1761513:-}	{TBU49700.1; Oxysterol-binding protein-domain-containing protein [Dichomitus squalens]}
819	A00819	{Chr01:1762012:1764293:+}	{TBU35070.1; hypothetical protein BD311DRAFT_773223 [Dichomitus squalens]}
820	A00820	{Chr01:1765148:1766613:-}	{XP_007360091.1; uncharacterized protein DICSQDRAFT_123183 [Dichomitus squalens LYAD-421 SS1]}
821	A00821	{Chr01:1768724:1769392:-}	{XP_007360092.1; uncharacterized protein DICSQDRAFT_164386 [Dichomitus squalens LYAD-421 SS1]}
822	A00822	{Chr01:161518:165341:-}	{XP_007368697.1; uncharacterized protein DICSQDRAFT_149011 [Dichomitus squalens|Dichomitus squalens LYAD-421 SS1]}
823	A00823	{Chr01:1769753:1772821:+}	{TBU35073.1; aconitate hydratase [Dichomitus squalens]}
824	A00824	{Chr01:1773378:1776819:-}	{TBU64894.1; muts domain V-domain-containing protein [Dichomitus squalens]}
825	A00825	{Chr01:1777388:1779114:+}	{XP_007359796.1; GTP binding protein [Dichomitus squalens|Dichomitus squalens LYAD-421 SS1]}
826	A00826	{Chr01:1780418:1783521:+}	{TBU64896.1; hypothetical protein BD310DRAFT_972404 [Dichomitus squalens]}
827	A00827	{Chr01:1785167:1786719:-}	{TBU64898.1; hypothetical protein BD310DRAFT_804798 [Dichomitus squalens]}
828	A00828	{Chr01:1787194:1789152:+}	{TBU35078.1; hypothetical protein BD311DRAFT_828663 [Dichomitus squalens]}
829	A00829	{Chr01:1789694:1791539:+}	{TBU35079.1; hypothetical protein BD311DRAFT_745541 [Dichomitus squalens]}
830	A00830	{Chr01:1791889:1797210:-}	{TBU49686.1; hypothetical protein BD309DRAFT_909287 [Dichomitus squalens]}
831	A00831	{Chr01:1797763:1802075:+}	{KAJ3551374.1; hypothetical protein NM688_g4742 [Phlebia brevispora]}
832	A00832	{Chr01:1802367:1802775:-}	{XP_007360101.1; uncharacterized protein DICSQDRAFT_164398 [Dichomitus squalens LYAD-421 SS1|Dichomitus squalens]}
833	A00833	{Chr01:169019:170495:+}	{TBU25640.1; Gti1/Pac2 family-domain-containing protein [Dichomitus squalens]}
834	A00834	{Chr01:1804750:1806730:+}	{TBU64906.1; hypothetical protein BD310DRAFT_943876 [Dichomitus squalens]}
835	A00835	{Chr01:1807790:1809087:-}	{TBU49680.1; hypothetical protein BD309DRAFT_755080 [Dichomitus squalens]}
836	A00836	{Chr01:1810107:1811386:-}	{TBU64909.1; saccharopine dehydrogenase [Dichomitus squalens]}
837	A00837	{Chr01:1812039:1813060:+}	{TBU64910.1; O-sialoglyco protein endopeptidase [Dichomitus squalens]}
838	A00838	{Chr01:1813406:1815285:-}	{TBU64911.1; nucleotide-diphospho-sugar transferase [Dichomitus squalens]}
839	A00839	{Chr01:1816001:1817422:-}	{TBU35092.1; lipoic acid synthase [Dichomitus squalens]}
840	A00840	{Chr01:1818299:1819264:-}	{TBU64915.1; peroxisomal biogenesis factor [Dichomitus squalens]}
841	A00841	{Chr01:1819753:1821898:+}	{TBU35095.1; fumarate hydratase [Dichomitus squalens]}
842	A00842	{Chr01:1822541:1828209:+}	{TBU64917.1; SNF2 family N-terminal domain-containing protein [Dichomitus squalens]}
843	A00843	{Chr01:1828898:1834011:+}	{TBU64918.1; P-loop containing nucleoside triphosphate hydrolase protein [Dichomitus squalens]}
844	A00844	{Chr01:170940:172260:-}	{TBU25641.1; hypothetical protein BD311DRAFT_741042 [Dichomitus squalens]}
845	A00845	{Chr01:1834209:1834841:-}	{KAI1797740.1; ribosomal protein L22 [Ganoderma leucocontextum]}
846	A00846	{Chr01:1835083:1836881:+}	{TBU64920.1; putative rRNA pseudouridine synthase [Dichomitus squalens]}
847	A00847	{Chr01:1837577:1839145:-}	{TBU35100.1; hypothetical protein BD311DRAFT_735214 [Dichomitus squalens]}
848	A00848	{Chr01:1840568:1842739:+}	{XP_007360115.1; mitogen activated protein kinase [Dichomitus squalens|Dichomitus squalens LYAD-421 SS1]}
849	A00849	{Chr01:1843553:1845981:-}	{XP_007360116.1; uncharacterized protein DICSQDRAFT_130828 [Dichomitus squalens LYAD-421 SS1|Dichomitus squalens]}
850	A00850	{Chr01:1846438:1848570:+}	{TBU35103.1; FMN-dependent dehydrogenase-domain-containing protein [Dichomitus squalens]}
851	A00851	{Chr01:1849734:1850537:-}	{TBU49657.1; phosphoribosylglycinamide formyltransferase [Dichomitus squalens]}
852	A00852	{Chr01:1851571:1854426:+}	{XP_007360119.1; uncharacterized protein DICSQDRAFT_176385 [Dichomitus squalens LYAD-421 SS1]}
853	A00853	{Chr01:1854953:1855835:+}	{TBU35106.1; DnaJ domain-containing protein [Dichomitus squalens]}
854	A00854	{Chr01:1856691:1857944:-}	{TBU49654.1; hypothetical protein BD309DRAFT_851128 [Dichomitus squalens]}
855	A00855	{Chr01:20886:23900:-}	{TBU40838.1; PARP-domain-containing protein [Dichomitus squalens]}
856	A00856	{Chr01:176064:178520:+}	{XP_007368700.1; alcohol oxidase [Dichomitus squalens LYAD-421 SS1]}
857	A00857	{Chr01:1859022:1860373:-}	{TBU35108.1; hypothetical protein BD311DRAFT_648774 [Dichomitus squalens]}
858	A00858	{Chr01:1861784:1863239:+}	{TBU64931.1; hypothetical protein BD310DRAFT_972433 [Dichomitus squalens]}
859	A00859	{Chr01:1864252:1868533:+}	{XP_007360122.1; beta-glucosidase [Dichomitus squalens LYAD-421 SS1]}
860	A00860	{Chr01:1868729:1872404:-}	{TBU49649.1; hypothetical protein BD309DRAFT_946904 [Dichomitus squalens]}
861	A00861	{Chr01:1872736:1877128:-}	{TBU35112.1; sodium-potassium ATPase [Dichomitus squalens]}
862	A00862	{Chr01:1877486:1881748:-}	{TBU35114.1; DNA-directed RNA polymerase III subunit Rpc5 [Dichomitus squalens]}
863	A00863	{Chr01:1885054:1889457:-}	{XP_007359791.1; uncharacterized protein DICSQDRAFT_45813 [Dichomitus squalens LYAD-421 SS1]}
864	A00864	{Chr01:1890096:1891449:-}	{TBU35118.1; cyclin-like protein [Dichomitus squalens]}
865	A00865	{Chr01:1891653:1893096:+}	{TBU64941.1; hypothetical protein BD310DRAFT_954437 [Dichomitus squalens]}
866	A00866	{Chr01:1893380:1894757:-}	{TBU64942.1; PAPA-1-like conserved region-domain-containing protein [Dichomitus squalens]}
867	A00867	{Chr01:181357:183860:+}	{TBU41529.1; FAD/NAD(P)-binding domain-containing protein [Dichomitus squalens]}
868	A00868	{Chr01:1896038:1897610:+}	{XP_007360130.1; uncharacterized protein DICSQDRAFT_95123 [Dichomitus squalens LYAD-421 SS1]}
869	A00869	{Chr01:1899863:1900711:+}	{XP_007360131.1; uncharacterized protein DICSQDRAFT_164430 [Dichomitus squalens|Dichomitus squalens LYAD-421 SS1]}
870	A00870	{Chr01:1900823:1901609:-}	{TBU49638.1; P-loop containing nucleoside triphosphate hydrolase protein [Dichomitus squalens]}
871	A00871	{Chr01:1902189:1904660:+}	{TBU35124.1; hypothetical protein BD311DRAFT_773277 [Dichomitus squalens]}
872	A00872	{Chr01:1906242:1908516:+}	{TBU35125.1; chondroitin AC/alginate lyase [Dichomitus squalens]}
873	A00873	{Chr01:1908795:1909913:+}	{XP_007360134.1; ras-domain-containing protein [Dichomitus squalens|Dichomitus squalens LYAD-421 SS1]}
874	A00874	{Chr01:1910380:1911771:+}	{TBU49634.1; hypothetical protein BD309DRAFT_986235 [Dichomitus squalens]}
875	A00875	{Chr01:1912206:1914485:-}	{TBU64950.1; hypothetical protein BD310DRAFT_805253 [Dichomitus squalens]}
876	A00876	{Chr01:1915401:1916180:-}	{TBU48368.1; hypothetical protein BD309DRAFT_949632 [Dichomitus squalens]}
877	A00877	{Chr01:1916436:1919515:+}	{TBU64952.1; hypothetical protein BD310DRAFT_838586 [Dichomitus squalens]}
878	A00878	{Chr01:185641:185859:+}	{NA}
879	A00879	{Chr01:1919859:1922894:-}	{XP_007360137.1; uncharacterized protein DICSQDRAFT_164439 [Dichomitus squalens|Dichomitus squalens LYAD-421 SS1]}
880	A00880	{Chr01:1923137:1927247:+}	{VWO96746.1; FAD-dependent monooxygenase CTB5 (EC (Cercosporin toxin biosynthesis cluster protein 5) [Ganoderma boninense]}
881	A00881	{Chr01:1927333:1928824:-}	{TBU35135.1; Pkinase-domain-containing protein [Dichomitus squalens]}
882	A00882	{Chr01:1928994:1934076:+}	{TBU48375.1; nucleoporin [Dichomitus squalens]}
883	A00883	{Chr01:1934794:1936102:+}	{TBU35137.1; hypothetical protein BD311DRAFT_648450 [Dichomitus squalens]}
884	A00884	{Chr01:1936976:1937291:+}	{TBU35138.1; hypothetical protein BD311DRAFT_649274 [Dichomitus squalens]}
885	A00885	{Chr01:1937527:1938263:-}	{PIL32062.1; hypothetical protein GSI_06766 [Ganoderma sinense ZZ0214-1]}
886	A00886	{Chr01:1938479:1940107:-}	{TBU64961.1; hypothetical protein BD310DRAFT_954455 [Dichomitus squalens]}
887	A00887	{Chr01:1940318:1941518:+}	{TBU48379.1; maintenance of mitochondrial morphology protein 1 [Dichomitus squalens]}
888	A00888	{Chr01:1943891:1944806:-}	{XP_007360144.1; uncharacterized protein DICSQDRAFT_75463 [Dichomitus squalens|Dichomitus squalens LYAD-421 SS1]}
889	A00889	{Chr01:185914:188899:+}	{TBU41530.1; hypothetical protein BD309DRAFT_261397 [Dichomitus squalens]}
890	A00890	{Chr01:1946337:1946930:+}	{TBU35143.1; hypothetical protein BD311DRAFT_860698 [Dichomitus squalens]}
891	A00891	{Chr01:1947335:1950076:-}	{TBU35144.1; hypothetical protein BD311DRAFT_205132 [Dichomitus squalens]}
892	A00892	{Chr01:1950825:1955469:-}	{TBU35145.1; hypothetical protein BD311DRAFT_648747 [Dichomitus squalens]}
893	A00893	{Chr01:1956687:1957142:+}	{TBU48385.1; hypothetical protein BD309DRAFT_997666 [Dichomitus squalens]}
894	A00894	{Chr01:1957437:1959545:-}	{TBU35147.1; Pescadillo N-terminus-domain-containing protein [Dichomitus squalens]}
895	A00895	{Chr01:1959752:1960353:+}	{CDO72331.1; hypothetical protein BN946_scf184977.g28 [Trametes cinnabarina]}
896	A00896	{Chr01:1960677:1964553:-}	{TBU64971.1; RdRP-domain-containing protein [Dichomitus squalens]}
897	A00897	{Chr01:1965652:1969494:-}	{TBU48389.1; RdRP-domain-containing protein [Dichomitus squalens]}
898	A00898	{Chr01:1970419:1974702:+}	{TBU35152.1; hypothetical protein BD311DRAFT_860703 [Dichomitus squalens]}
899	A00899	{Chr01:1979415:1980914:+}	{XP_007359835.1; cyclin [Dichomitus squalens|Dichomitus squalens LYAD-421 SS1]}
900	A00900	{Chr01:189142:190239:-}	{TBU25651.1; haloacid dehalogenase [Dichomitus squalens]}
901	A00901	{Chr01:1983256:1983513:-}	{VWO96791.1; N/A [Ganoderma boninense]}
902	A00902	{Chr01:1983753:1985466:-}	{XP_007360153.1; D-galacturonic acid reductase [Dichomitus squalens|Dichomitus squalens LYAD-421 SS1]}
903	A00903	{Chr01:1986511:1989413:+}	{TBU48394.1; hypothetical protein BD309DRAFT_949687 [Dichomitus squalens]}
904	A00904	{Chr01:1990918:1994309:+}	{TBU64980.1; chromatin remodeling complex protein [Dichomitus squalens]}
905	A00905	{Chr01:1994993:1996527:-}	{TBU35159.1; triacylglycerol lipase [Dichomitus squalens]}
906	A00906	{Chr01:1997101:1999319:+}	{TBU48398.1; transmembrane amino acid transporter protein-domain-containing protein [Dichomitus squalens]}
907	A00907	{Chr01:1999697:2000752:-}	{TBU64983.1; initiation factor 3 [Dichomitus squalens]}
908	A00908	{Chr01:2000942:2002408:+}	{TBU64984.1; WD40 repeat-like protein [Dichomitus squalens]}
909	A00909	{Chr01:2003129:2004217:+}	{XP_001828882.1; ubiquitin C [Coprinellus micaceus|Calocera viscosa TUFC12733|Coprinopsis cinerea okayama7#130|Laccaria bicolor S238N-H82|Pseudozyma hubeiensis SY62|Russula brevipes|Volvariella volvacea WC 439|Armillaria novae-zelandiae|Volvariella volvacea|Physisporinus lineatus|Pseudozyma flocculosa PF-1|Tulasnella sp. 424|Termitomyces sp. J132|Moniliophthora roreri|Fomes fomentarius|Pleurotus …
910	A00910	{Chr01:2004423:2005513:-}	{TBU35164.1; PIN domain-like protein [Dichomitus squalens]}
911	A00911	{Chr01:190427:192490:-}	{TBU25652.1; actin-like ATPase domain-containing protein [Dichomitus squalens]}
912	A00912	{Chr01:2005640:2006874:+}	{XP_007360160.1; uncharacterized protein DICSQDRAFT_75514 [Dichomitus squalens LYAD-421 SS1]}
913	A00913	{Chr01:2007039:2007690:-}	{XP_007359857.1; uncharacterized protein DICSQDRAFT_46800 [Dichomitus squalens|Dichomitus squalens LYAD-421 SS1]}
914	A00914	{Chr01:2008360:2011426:+}	{KAJ8495883.1; hypothetical protein ONZ51_g1492 [Trametes cubensis]}
915	A00915	{Chr01:2011542:2019505:-}	{KAJ8495885.1; hypothetical protein ONZ51_g1490 [Trametes cubensis]}
916	A00916	{Chr01:2020851:2023047:+}	{XP_007359793.1; uncharacterized protein DICSQDRAFT_45831 [Dichomitus squalens LYAD-421 SS1]}
917	A00917	{Chr01:2023811:2025360:-}	{TBU48414.1; DUF846-domain-containing protein [Dichomitus squalens]}
918	A00918	{Chr01:2025555:2027206:+}	{TBU48415.1; hypothetical protein BD309DRAFT_987343 [Dichomitus squalens]}
919	A00919	{Chr01:2028480:2030388:+}	{TBU48416.1; hypothetical protein BD309DRAFT_949727 [Dichomitus squalens]}
920	A00920	{Chr01:2030466:2033588:-}	{XP_007360164.1; Oligoxyloglucan reducing end-specific cellobiohydrolase [Dichomitus squalens LYAD-421 SS1]}
921	A00921	{Chr01:2035213:2037926:+}	{TBU35179.1; hypothetical protein BD311DRAFT_745716 [Dichomitus squalens]}
922	A00922	{Chr01:193230:195902:+}	{TBU25653.1; ubiquitin carboxyl-terminal hydrolase 14 [Dichomitus squalens]}
923	A00923	{Chr01:2039235:2048898:+}	{TBU48420.1; hypothetical protein BD309DRAFT_853892 [Dichomitus squalens]}
924	A00924	{Chr01:2049577:2050681:+}	{XP_007360166.1; mitochondrial carrier [Dichomitus squalens LYAD-421 SS1]}
925	A00925	{Chr01:2050897:2052006:-}	{TBU35183.1; Phox-like protein [Dichomitus squalens]}
926	A00926	{Chr01:2052364:2054012:-}	{XP_007359872.1; CBS-domain-containing protein [Dichomitus squalens LYAD-421 SS1]}
927	A00927	{Chr01:2054354:2056375:+}	{XP_007360168.1; SPRY-domain-containing protein [Dichomitus squalens|Dichomitus squalens LYAD-421 SS1]}
928	A00928	{Chr01:2057047:2057700:-}	{TBU35186.1; hypothetical protein BD311DRAFT_745729 [Dichomitus squalens]}
929	A00929	{Chr01:2058282:2060436:-}	{TBU35187.1; aspartate-tRNA ligase [Dichomitus squalens]}
930	A00930	{Chr01:2060839:2062550:+}	{TBU65015.1; PLP-dependent transferase [Dichomitus squalens]}
931	A00931	{Chr01:2062949:2065995:+}	{TBU35189.1; hypothetical protein BD311DRAFT_745735 [Dichomitus squalens]}
932	A00932	{Chr01:2066234:2067575:-}	{TBU48428.1; hypothetical protein BD309DRAFT_949754 [Dichomitus squalens]}
933	A00933	{Chr01:196443:198357:+}	{TBU52800.1; nucleosome assembly protein [Dichomitus squalens]}
934	A00934	{Chr01:2067632:2069226:+}	{TBU65018.1; alpha/beta-hydrolase [Dichomitus squalens]}
935	A00935	{Chr01:2070101:2071053:-}	{XP_007360172.1; uncharacterized protein DICSQDRAFT_75557 [Dichomitus squalens|Dichomitus squalens LYAD-421 SS1]}
936	A00936	{Chr01:2072342:2073907:+}	{XP_007359846.1; dienelactone hydrolase [Dichomitus squalens LYAD-421 SS1|Dichomitus squalens]}
937	A00937	{Chr01:2074225:2076418:-}	{XP_007359855.1; translation elongation factor 1a [Dichomitus squalens LYAD-421 SS1|Dichomitus squalens]}
938	A00938	{Chr01:2076914:2079087:-}	{TBU48434.1; kinase-like domain-containing protein [Dichomitus squalens]}
939	A00939	{Chr01:2079574:2081873:+}	{KAJ8495870.1; hypothetical protein ONZ51_g1465 [Trametes cubensis]}
940	A00940	{Chr01:2082011:2083086:-}	{TBU65026.1; histidine phosphatase superfamily [Dichomitus squalens]}
941	A00941	{Chr01:2083868:2085179:-}	{TBU65027.1; hypothetical protein BD310DRAFT_972513 [Dichomitus squalens]}
942	A00942	{Chr01:2086076:2090980:+}	{TBU37377.1; hypothetical protein BD309DRAFT_995135 [Dichomitus squalens]}
943	A00943	{Chr01:2091284:2091753:-}	{XP_007359821.1; Sm-like ribonucleo protein [Dichomitus squalens LYAD-421 SS1|Dichomitus squalens]}
944	A00944	{Chr01:200384:204843:+}	{XP_007368708.1; uncharacterized protein DICSQDRAFT_182469 [Dichomitus squalens LYAD-421 SS1]}
945	A00945	{Chr01:2092498:2096028:-}	{TBU65033.1; CyP450 monooxygenase [Dichomitus squalens]}
946	A00946	{Chr01:2099989:2104175:+}	{TBU65034.1; hypothetical protein BD310DRAFT_838757 [Dichomitus squalens]}
947	A00947	{Chr01:2104454:2107487:-}	{XP_007360181.1; uncharacterized protein DICSQDRAFT_151116 [Dichomitus squalens LYAD-421 SS1|Dichomitus squalens]}
948	A00948	{Chr01:2107806:2110341:-}	{TBU65037.1; Mpp10 protein [Dichomitus squalens]}
949	A00949	{Chr01:2110605:2112780:-}	{TBU35210.1; general amidase [Dichomitus squalens]}
950	A00950	{Chr01:2113574:2114508:+}	{XP_007360183.1; uncharacterized protein DICSQDRAFT_95295 [Dichomitus squalens|Dichomitus squalens LYAD-421 SS1]}
951	A00951	{Chr01:2115982:2122576:+}	{PPQ88625.1; hypothetical protein CVT25_010201 [Psilocybe cyanescens]}
952	A00952	{Chr01:2122831:2123783:-}	{TBU35215.1; ribosomal protein S3 [Dichomitus squalens]}
953	A00953	{Chr01:2124705:2126896:+}	{TBU48364.1; general amidase [Dichomitus squalens]}
954	A00954	{Chr01:2126989:2128663:-}	{TBU35217.1; thiolase [Dichomitus squalens]}
955	A00955	{Chr01:207142:207948:-}	{TBU25657.1; hypothetical protein BD311DRAFT_669068 [Dichomitus squalens]}
956	A00956	{Chr01:2129559:2132733:+}	{TBU65045.1; rhamnogalacturonan lyase [Dichomitus squalens]}
957	A00957	{Chr01:2133388:2134538:-}	{PIL31988.1; hypothetical protein GSI_06692 [Ganoderma sinense ZZ0214-1]}
958	A00958	{Chr01:2135378:2139413:-}	{TBU65046.1; hypothetical protein BD310DRAFT_963999 [Dichomitus squalens]}
959	A00959	{Chr01:2139695:2143908:+}	{PIL31984.1; hypothetical protein GSI_06688 [Ganoderma sinense ZZ0214-1]}
960	A00960	{Chr01:2144208:2146194:-}	{XP_007360190.1; glycoside hydrolase family 16 protein [Dichomitus squalens|Dichomitus squalens LYAD-421 SS1]}
961	A00961	{Chr01:2146896:2150513:-}	{KAJ3017325.1; hypothetical protein NUW54_g612 [Trametes sanguinea]}
962	A00962	{Chr01:2154328:2154840:-}	{TBU65053.1; hypothetical protein BD310DRAFT_913935 [Dichomitus squalens]}
963	A00963	{Chr01:2155391:2159244:+}	{TBU65054.1; ras GEF [Dichomitus squalens]}
964	A00964	{Chr01:2159889:2162614:+}	{XP_007360193.1; DEAD-domain-containing protein [Dichomitus squalens|Dichomitus squalens LYAD-421 SS1]}
965	A00965	{Chr01:2163622:2166588:+}	{TBU35229.1; anaphase-promoting complex, cyclosome, subunit 4-domain-containing protein [Dichomitus squalens]}
966	A00966	{Chr01:24435:25079:-}	{TBU40837.1; proteasome maturation factor UMP1 [Dichomitus squalens]}
967	A00967	{Chr01:208675:217316:-}	{TBU25658.1; glycosyl hydrolases family 31-domain-containing protein, partial [Dichomitus squalens]}
968	A00968	{Chr01:2167122:2168605:+}	{TBU35230.1; hypothetical protein BD311DRAFT_801893 [Dichomitus squalens]}
969	A00969	{Chr01:2170009:2173205:-}	{XP_007360195.1; phosphatidylinositol N-acetylglucosaminyltransferase [Dichomitus squalens LYAD-421 SS1|Dichomitus squalens]}
970	A00970	{Chr01:2173713:2175265:+}	{XP_007359913.1; actin-like protein [Ganoderma sinense ZZ0214-1|Cerioporus squamosus|Dichomitus squalens|Earliella scabrosa|Dichomitus squalens LYAD-421 SS1]}
971	A00971	{Chr01:2175617:2176227:-}	{XP_007359823.1; 40S ribosomal protein S24 [Dichomitus squalens|Dichomitus squalens LYAD-421 SS1]}
972	A00972	{Chr01:2176669:2177511:+}	{TBU35236.1; hypothetical protein BD311DRAFT_860772 [Dichomitus squalens]}
973	A00973	{Chr01:2177792:2178631:-}	{XP_007360197.1; uncharacterized protein DICSQDRAFT_164531 [Dichomitus squalens LYAD-421 SS1|Dichomitus squalens]}
974	A00974	{Chr01:2179460:2180331:-}	{TBU35238.1; hypothetical protein BD311DRAFT_745812 [Dichomitus squalens]}
975	A00975	{Chr01:2181679:2183957:-}	{XP_007360198.1; ARM repeat-containing protein [Dichomitus squalens|Dichomitus squalens LYAD-421 SS1]}
976	A00976	{Chr01:2186355:2187407:+}	{XP_007360200.1; galactose mutarotase-like protein [Dichomitus squalens LYAD-421 SS1|Dichomitus squalens]}
977	A00977	{Chr01:2187778:2193803:+}	{TBU35243.1; hypothetical protein BD311DRAFT_745817 [Dichomitus squalens]}
978	A00978	{Chr01:220672:222416:-}	{TBU25661.1; hypothetical protein BD311DRAFT_764129 [Dichomitus squalens]}
979	A00979	{Chr01:2194137:2194914:+}	{KAI0724556.1; hypothetical protein C8T65DRAFT_6085 [Cerioporus squamosus]}
980	A00980	{Chr01:2195188:2199758:-}	{TBU35245.1; TPR-like protein [Dichomitus squalens]}
981	A00981	{Chr01:2201002:2202737:+}	{TBU35246.1; aldolase [Dichomitus squalens]}
982	A00982	{Chr01:2202936:2203880:-}	{TBU35247.1; hypothetical protein BD311DRAFT_860781 [Dichomitus squalens]}
983	A00983	{Chr01:2204827:2205888:+}	{TBU65078.1; WD-40 repeat-containing protein [Dichomitus squalens]}
984	A00984	{Chr01:2205961:2207895:-}	{TBU35249.1; hypothetical protein BD311DRAFT_681878 [Dichomitus squalens]}
985	A00985	{Chr01:2208205:2209702:-}	{TBU35250.1; hypothetical protein BD311DRAFT_648815 [Dichomitus squalens]}
986	A00986	{Chr01:2210041:2217272:+}	{XP_007359850.1; P-loop containing nucleoside triphosphate hydrolase protein [Dichomitus squalens LYAD-421 SS1|Dichomitus squalens]}
987	A00987	{Chr01:2217917:2221300:+}	{XP_007360208.1; Adaptor protein complex AP-2 alpha subunit [Dichomitus squalens|Dichomitus squalens LYAD-421 SS1]}
988	A00988	{Chr01:2227968:2228744:-}	{TBU48322.1; hypothetical protein BD309DRAFT_854053 [Dichomitus squalens]}
989	A00989	{Chr01:225133:225537:+}	{NA}
990	A00990	{Chr01:2229459:2241358:+}	{TBU48320.1; vacuolar protein sorting-associated protein 13 [Dichomitus squalens]}
991	A00991	{Chr01:2241818:2246419:-}	{TBU48319.1; AEX-3 domain-containing protein [Dichomitus squalens]}
992	A00992	{Chr01:2247893:2250300:-}	{TBU65091.1; hypothetical protein BD310DRAFT_964023 [Dichomitus squalens]}
993	A00993	{Chr01:2250510:2254889:+}	{TBU35263.1; hypothetical protein BD311DRAFT_745852 [Dichomitus squalens]}
994	A00994	{Chr01:2255125:2258168:-}	{TBU48315.1; P-loop containing nucleoside triphosphate hydrolase protein [Dichomitus squalens]}
995	A00995	{Chr01:2258518:2259158:+}	{XP_007360215.1; uncharacterized protein DICSQDRAFT_130965 [Dichomitus squalens LYAD-421 SS1]}
996	A00996	{Chr01:2260964:2264416:-}	{XP_007360216.1; Pkinase-domain-containing protein [Dichomitus squalens LYAD-421 SS1|Dichomitus squalens]}
997	A00997	{Chr01:2265936:2267288:-}	{XP_007359884.1; phosphoribosyl pyrophosphokinase [Dichomitus squalens|Dichomitus squalens LYAD-421 SS1]}
998	A00998	{Chr01:2268241:2270250:+}	{TBU35268.1; hypothetical protein BD311DRAFT_735330 [Dichomitus squalens]}
999	A00999	{Chr01:2270921:2273314:-}	{TBU35269.1; DCP2-domain-containing protein [Dichomitus squalens]}
1000	A01000	{Chr01:227703:229254:+}	{TBU36856.1; purine and uridine phosphorylase [Dichomitus squalens]}
1001	A01001	{Chr01:2273659:2278885:+}	{TBU35271.1; hypothetical protein BD311DRAFT_210189 [Dichomitus squalens]}
1002	A01002	{Chr01:2279196:2282201:+}	{XP_007360220.1; uncharacterized protein DICSQDRAFT_151165 [Dichomitus squalens LYAD-421 SS1]}
1003	A01003	{Chr01:2282573:2283580:+}	{TBU48304.1; Isopentenyldiphosphate isomerase [Dichomitus squalens]}
1004	A01004	{Chr01:2283857:2286093:-}	{TBU35274.1; hypothetical protein BD311DRAFT_829155 [Dichomitus squalens]}
1005	A01005	{Chr01:2287509:2288143:+}	{XP_007360222.1; uncharacterized protein DICSQDRAFT_130989 [Dichomitus squalens|Dichomitus squalens LYAD-421 SS1]}
1006	A01006	{Chr01:2291595:2291960:+}	{XP_007360223.1; uncharacterized protein DICSQDRAFT_164566 [Dichomitus squalens|Dichomitus squalens LYAD-421 SS1]}
1007	A01007	{Chr01:2292545:2295427:+}	{XP_007360224.1; uncharacterized protein DICSQDRAFT_151167 [Dichomitus squalens LYAD-421 SS1|Dichomitus squalens]}
1008	A01008	{Chr01:2296050:2296754:+}	{XP_007360225.1; uncharacterized protein DICSQDRAFT_176507 [Dichomitus squalens|Dichomitus squalens LYAD-421 SS1]}
1009	A01009	{Chr01:2300815:2302249:-}	{TBU35285.1; hypothetical protein BD311DRAFT_801941 [Dichomitus squalens]}
1010	A01010	{Chr01:2302813:2303434:+}	{TBU38930.1; mitochondrial pyruvate carrier [Dichomitus squalens]}
1011	A01011	{Chr01:234717:235731:-}	{TBU25665.1; hypothetical protein BD311DRAFT_790261 [Dichomitus squalens]}
1012	A01012	{Chr01:2303614:2307395:-}	{TBU38931.1; ATP-dependent DNA ligase [Dichomitus squalens]}
1013	A01013	{Chr01:2308256:2310036:+}	{TBU65117.1; hypothetical protein BD310DRAFT_914096 [Dichomitus squalens]}
1014	A01014	{Chr01:2310343:2311103:+}	{XP_007360233.1; uncharacterized protein DICSQDRAFT_164575 [Dichomitus squalens LYAD-421 SS1|Dichomitus squalens]}
1015	A01015	{Chr01:2311624:2313291:+}	{TBU35291.1; phospho protein phosphatase PPZ [Dichomitus squalens]}
1016	A01016	{Chr01:2314138:2316001:-}	{TBU35293.1; serine protease [Dichomitus squalens]}
1017	A01017	{Chr01:2317451:2320365:-}	{TBU35294.1; hypothetical protein BD311DRAFT_648835 [Dichomitus squalens]}
1018	A01018	{Chr01:2320678:2323873:-}	{XP_007360236.1; RTA1 like protein [Dichomitus squalens LYAD-421 SS1|Dichomitus squalens]}
1019	A01019	{Chr01:2324419:2329645:-}	{XP_007360238.1; RTA1-domain-containing protein [Dichomitus squalens|Dichomitus squalens LYAD-421 SS1]}
1020	A01020	{Chr01:2331912:2332691:-}	{TBU35303.1; SGS-domain-containing protein [Dichomitus squalens]}
1021	A01021	{Chr01:2333172:2334598:+}	{TBU35304.1; hypothetical protein BD311DRAFT_745929 [Dichomitus squalens]}
1022	A01022	{Chr01:237185:239831:-}	{TBU36720.1; high affinity methionine permease [Dichomitus squalens]}
1023	A01023	{Chr01:2335351:2338422:+}	{TBU37733.1; hypothetical protein BD309DRAFT_973411 [Dichomitus squalens]}
1024	A01024	{Chr01:2339459:2341036:-}	{XP_007360243.1; uncharacterized protein DICSQDRAFT_95444 [Dichomitus squalens LYAD-421 SS1]}
1025	A01025	{Chr01:2341849:2342644:+}	{XP_007360244.1; uncharacterized protein DICSQDRAFT_158469 [Dichomitus squalens LYAD-421 SS1]}
1026	A01026	{Chr01:2343334:2345773:-}	{TBU35308.1; hypothetical protein BD311DRAFT_212098 [Dichomitus squalens]}
1027	A01027	{Chr01:2348310:2349731:+}	{XP_007360247.1; NAD(P)-binding protein [Dichomitus squalens LYAD-421 SS1|Dichomitus squalens]}
1028	A01028	{Chr01:2350937:2352404:+}	{XP_007360247.1; NAD(P)-binding protein [Dichomitus squalens LYAD-421 SS1|Dichomitus squalens]}
1029	A01029	{Chr01:2353318:2354811:+}	{TBU35311.1; NAD(P)-binding protein [Dichomitus squalens]}
1030	A01030	{Chr01:2355266:2356630:+}	{TBU35312.1; Isochorismatase hydrolase [Dichomitus squalens]}
1031	A01031	{Chr01:2357005:2364902:-}	{TBU35313.1; hypothetical protein BD311DRAFT_649234 [Dichomitus squalens]}
1032	A01032	{Chr01:2365318:2366649:+}	{TBU63884.1; lipase/ esterase [Dichomitus squalens]}
1033	A01033	{Chr01:241695:243260:+}	{TBU52027.1; hypothetical protein BD310DRAFT_1043275 [Dichomitus squalens]}
1034	A01034	{Chr01:2367438:2371660:-}	{KAJ8495646.1; hypothetical protein ONZ51_g1621 [Trametes cubensis]}
1035	A01035	{Chr01:2371868:2372973:+}	{TBU63881.1; NAD(P)-binding protein [Dichomitus squalens]}
1036	A01036	{Chr01:2373069:2375606:-}	{KAJ3008592.1; hypothetical protein NUW54_g3095 [Trametes sanguinea]}
1037	A01037	{Chr01:2376549:2378218:+}	{TBU35324.1; hypothetical protein BD311DRAFT_212823 [Dichomitus squalens]}
1038	A01038	{Chr01:2378664:2381048:-}	{TBU45096.1; glycoside hydrolase family 16 protein [Dichomitus squalens]}
1039	A01039	{Chr01:2382218:2386817:-}	{TBU63875.1; hypothetical protein BD310DRAFT_944959 [Dichomitus squalens]}
1040	A01040	{Chr01:2387213:2387809:+}	{TBU35328.1; flavo protein [Dichomitus squalens]}
1041	A01041	{Chr01:2387960:2392581:-}	{TBU35329.1; hypothetical protein BD311DRAFT_745975 [Dichomitus squalens]}
1042	A01042	{Chr01:2393594:2397742:-}	{TBU45101.1; hypothetical protein BD309DRAFT_860932 [Dichomitus squalens]}
1043	A01043	{Chr01:2398119:2399151:-}	{XP_007360264.1; TPR-like protein [Dichomitus squalens|Dichomitus squalens LYAD-421 SS1]}
1044	A01044	{Chr01:245272:245529:+}	{TBU41128.1; hypothetical protein BD309DRAFT_898657 [Dichomitus squalens]}
1045	A01045	{Chr01:2399437:2401360:+}	{TBU35333.1; phosphoacetylglucosamine mutase [Dichomitus squalens]}
1046	A01046	{Chr01:2401730:2403296:+}	{TBU35334.1; N-terminal nucleophile aminohydrolase [Dichomitus squalens]}
1047	A01047	{Chr01:2403622:2404976:+}	{TBU35335.1; hypothetical protein BD311DRAFT_801983 [Dichomitus squalens]}
1048	A01048	{Chr01:2405123:2405717:-}	{XP_007360268.1; molybdenum cofactor synthesis 2 [Dichomitus squalens LYAD-421 SS1|Dichomitus squalens]}
1049	A01049	{Chr01:2405903:2409043:+}	{XP_007360269.1; indigoidine synthase A-like protein [Dichomitus squalens|Dichomitus squalens LYAD-421 SS1]}
1050	A01050	{Chr01:2409099:2413340:-}	{VWO96689.1; Calcium dependent mitochondrial carrier protein [Ganoderma boninense]}
1051	A01051	{Chr01:2413822:2416457:-}	{XP_007360271.1; uncharacterized protein DICSQDRAFT_75809 [Dichomitus squalens|Dichomitus squalens LYAD-421 SS1]}
1052	A01052	{Chr01:2416732:2417648:+}	{TBU35341.1; nuclear movement protein nudC [Dichomitus squalens]}
1053	A01053	{Chr01:2418033:2418987:-}	{NA}
1054	A01054	{Chr01:2419436:2421900:+}	{TBU35343.1; hypothetical protein BD311DRAFT_746002 [Dichomitus squalens]}
1055	A01055	{Chr01:245938:250809:-}	{TBU41129.1; hypothetical protein BD309DRAFT_868889 [Dichomitus squalens]}
1056	A01056	{Chr01:2422391:2424579:-}	{XP_007360275.1; WD40 repeat-like protein [Dichomitus squalens LYAD-421 SS1]}
1057	A01057	{Chr01:2424824:2425443:+}	{XP_007360276.1; uncharacterized protein DICSQDRAFT_95519 [Dichomitus squalens|Dichomitus squalens LYAD-421 SS1]}
1058	A01058	{Chr01:2425702:2429700:-}	{TBU45117.1; hypothetical protein BD309DRAFT_891192 [Dichomitus squalens]}
1059	A01059	{Chr01:2430114:2431094:+}	{TBU45119.1; ribosomal protein L4 domain-containing protein [Dichomitus squalens]}
1060	A01060	{Chr01:2431662:2432931:+}	{KAI0756897.1; Rad51-domain-containing protein [Daedaleopsis nitida]}
1061	A01061	{Chr01:2433325:2434773:-}	{TBU45122.1; hypothetical protein BD309DRAFT_1008795 [Dichomitus squalens]}
1062	A01062	{Chr01:2435057:2436800:+}	{TBU35351.1; imidazole glycerol phosphate synthase HisHF [Dichomitus squalens]}
1063	A01063	{Chr01:2437343:2438924:-}	{TBU35352.1; hypothetical protein BD311DRAFT_801999 [Dichomitus squalens]}
1064	A01064	{Chr01:2439448:2441268:-}	{TBU35353.1; UROD/MetE-like protein [Dichomitus squalens]}
1065	A01065	{Chr01:2442395:2443193:+}	{TBU34814.1; 60S ribosomal protein L13 [Dichomitus squalens]}
1066	A01066	{Chr01:251252:255107:-}	{TBU25672.1; hypothetical protein BD311DRAFT_669135 [Dichomitus squalens]}
1067	A01067	{Chr01:2443482:2446748:-}	{TBU39075.1; fatty acid/sphingolipid desaturase [Dichomitus squalens]}
1068	A01068	{Chr01:2447672:2449557:+}	{XP_007360284.1; uncharacterized protein DICSQDRAFT_151211 [Dichomitus squalens|Dichomitus squalens LYAD-421 SS1]}
1069	A01069	{Chr01:2450759:2452051:-}	{TBU39072.1; hypothetical protein BD309DRAFT_970493 [Dichomitus squalens]}
1070	A01070	{Chr01:2452431:2453193:+}	{XP_007360285.1; uncharacterized protein DICSQDRAFT_123356 [Dichomitus squalens LYAD-421 SS1]}
1071	A01071	{Chr01:2453261:2461852:-}	{THH34058.1; hypothetical protein EUX98_g160 [Antrodiella citrinella]}
1072	A01072	{Chr01:2462510:2463433:-}	{XP_007359790.1; spindle assembly checkpoint protein [Dichomitus squalens|Dichomitus squalens LYAD-421 SS1]}
1073	A01073	{Chr01:2463870:2465248:-}	{TBU63838.1; ribonuclease III domain-containing protein [Dichomitus squalens]}
1074	A01074	{Chr01:2465722:2466701:-}	{TBU34803.1; zf-C3HC4-domain-containing protein [Dichomitus squalens]}
1075	A01075	{Chr01:2467284:2468512:+}	{XP_007360291.1; mitochondrial carrier [Dichomitus squalens LYAD-421 SS1]}
1076	A01076	{Chr01:2468601:2470208:-}	{TBU39063.1; Ima1 N-terminal domain-containing protein [Dichomitus squalens]}
1077	A01077	{Chr01:25379:28220:+}	{TBU22090.1; P-loop containing nucleoside triphosphate hydrolase protein [Dichomitus squalens]}
1078	A01078	{Chr01:256489:256882:+}	{PIL29995.1; hypothetical protein GSI_07906 [Ganoderma sinense ZZ0214-1]}
1079	A01079	{Chr01:2471544:2472113:+}	{TBU34800.1; hypothetical protein BD311DRAFT_710733 [Dichomitus squalens]}
1080	A01080	{Chr01:2473106:2475473:+}	{TBU34799.1; beta-glucan synthesis-associated protein [Dichomitus squalens]}
1081	A01081	{Chr01:2476040:2478398:+}	{TBU34798.1; glycoside hydrolase family 16 protein [Dichomitus squalens]}
1082	A01082	{Chr01:2479085:2484335:-}	{TBU63831.1; hypothetical protein BD310DRAFT_955396 [Dichomitus squalens]}
1083	A01083	{Chr01:2484744:2487510:+}	{TBU34795.1; Sec1-like protein [Dichomitus squalens]}
1084	A01084	{Chr01:2487714:2488965:-}	{TBU34794.1; Bax inhibitor family protein [Dichomitus squalens]}
1085	A01085	{Chr01:2489366:2491663:-}	{TBU63827.1; WD40 repeat-like protein [Dichomitus squalens]}
1086	A01086	{Chr01:2492821:2496403:+}	{TBU63826.1; WD40 repeat-like protein [Dichomitus squalens]}
1087	A01087	{Chr01:2496851:2498578:+}	{TBU34791.1; Arginase/deacetylase [Dichomitus squalens]}
1088	A01088	{Chr01:2499079:2500907:-}	{TBU34790.1; pali-domain-containing protein [Dichomitus squalens]}
1089	A01089	{Chr01:258312:260001:-}	{KAI1785563.1; hypothetical protein LXA43DRAFT_899486 [Ganoderma leucocontextum]}
1090	A01090	{Chr01:2501713:2502204:-}	{TBU63823.1; GNAT domain-containing protein [Dichomitus squalens]}
1091	A01091	{Chr01:2502634:2503426:-}	{TBU63822.1; acyl-CoA N-acyltransferase [Dichomitus squalens]}
1092	A01092	{Chr01:2504128:2507030:+}	{TBU34787.1; eukaryotic translation elongation factor 2 [Dichomitus squalens]}
1093	A01093	{Chr01:2507983:2508842:-}	{KAI0651980.1; hypothetical protein C8Q79DRAFT_1114833 [Trametes meyenii]}
1094	A01094	{Chr01:2511501:2513136:+}	{TBU49872.1; PLC-like phosphodiesterase [Dichomitus squalens]}
1095	A01095	{Chr01:2513500:2516357:+}	{TBU34784.1; hypothetical protein BD311DRAFT_746793 [Dichomitus squalens]}
1096	A01096	{Chr01:2516691:2524112:-}	{TBU34782.1; seryl-tRNA synthetase [Dichomitus squalens]}
1097	A01097	{Chr01:2524514:2527407:+}	{TFY52687.1; hypothetical protein EVJ58_g9873 [Rhodofomes roseus]}
1098	A01098	{Chr01:2529248:2530998:+}	{TBU49879.1; hypothetical protein BD309DRAFT_946439 [Dichomitus squalens]}
1099	A01099	{Chr01:2532002:2533395:-}	{TBU49881.1; hypothetical protein BD309DRAFT_946440 [Dichomitus squalens]}
1100	A01100	{Chr01:262100:263421:-}	{XP_007368725.1; uncharacterized protein DICSQDRAFT_110054 [Dichomitus squalens LYAD-421 SS1]}
1101	A01101	{Chr01:2534890:2536450:+}	{TBU34775.1; epoxide hydrolase, partial [Dichomitus squalens]}
1102	A01102	{Chr01:2536713:2538393:-}	{TBU49883.1; alpha/beta-hydrolase [Dichomitus squalens]}
1103	A01103	{Chr01:2539142:2541255:-}	{TBU63808.1; hypothetical protein BD310DRAFT_808120 [Dichomitus squalens]}
1104	A01104	{Chr01:2544178:2544853:+}	{XP_007359941.1; RNA polymerase Rpb6 [Dichomitus squalens|Dichomitus squalens LYAD-421 SS1]}
1105	A01105	{Chr01:2545168:2548171:-}	{VWO96754.1; NAD-dependent histone deacetylase SIR2 [Ganoderma boninense]}
1106	A01106	{Chr01:2548508:2552494:-}	{XP_007360315.1; ribonuclease T2 [Dichomitus squalens LYAD-421 SS1]}
1107	A01107	{Chr01:2552742:2553784:+}	{TBU49892.1; hypothetical protein BD309DRAFT_946454 [Dichomitus squalens]}
1108	A01108	{Chr01:2554438:2556419:-}	{TBU34764.1; hypothetical protein BD311DRAFT_773808 [Dichomitus squalens]}
1109	A01109	{Chr01:2556896:2558741:+}	{TBU34763.1; hypothetical protein BD311DRAFT_746760 [Dichomitus squalens]}
1110	A01110	{Chr01:2558838:2564913:-}	{XP_007360319.1; uncharacterized protein DICSQDRAFT_142410 [Dichomitus squalens LYAD-421 SS1]}
1111	A01111	{Chr01:265701:269415:+}	{XP_007368728.1; uncharacterized protein DICSQDRAFT_182484 [Dichomitus squalens LYAD-421 SS1]}
1112	A01112	{Chr01:2565334:2569098:+}	{TBU34760.1; cytoskeleton assembly control protein [Dichomitus squalens]}
1113	A01113	{Chr01:2569644:2572836:-}	{TBU34759.1; hypothetical protein BD311DRAFT_784337 [Dichomitus squalens]}
1114	A01114	{Chr01:2575339:2576172:-}	{XP_007359837.1; uncharacterized protein DICSQDRAFT_46431 [Dichomitus squalens LYAD-421 SS1|Dichomitus squalens]}
1115	A01115	{Chr01:2576599:2578003:+}	{TBU34757.1; Pre-mRNA splicing factor-domain-containing protein [Dichomitus squalens]}
1116	A01116	{Chr01:2578647:2580716:+}	{TBU49902.1; major facilitator superfamily domain-containing protein [Dichomitus squalens]}
1117	A01117	{Chr01:2581066:2585204:-}	{TBU63791.1; fungal-specific transcription factor domain-containing protein [Dichomitus squalens]}
1118	A01118	{Chr01:2585471:2586575:+}	{TBU34754.1; DNA-binding protein [Dichomitus squalens]}
1119	A01119	{Chr01:2586684:2588674:-}	{XP_007360327.1; uncharacterized protein DICSQDRAFT_142419 [Dichomitus squalens LYAD-421 SS1|Dichomitus squalens]}
1120	A01120	{Chr01:2588772:2591169:+}	{TBU34752.1; lung seven transmembrane receptor-domain-containing protein [Dichomitus squalens]}
1121	A01121	{Chr01:2591264:2595435:-}	{XP_007360329.1; DNA-dependent RNA polymerase II second largest subunit [Dichomitus squalens LYAD-421 SS1|Dichomitus squalens]}
1122	A01122	{Chr01:269781:270877:-}	{XP_007368729.1; uncharacterized protein DICSQDRAFT_139311 [Dichomitus squalens LYAD-421 SS1]}
1123	A01123	{Chr01:2597473:2598954:+}	{XP_007360330.1; cellobiohydrolaseI [Dichomitus squalens LYAD-421 SS1|Dichomitus squalens]}
1124	A01124	{Chr01:2599290:2600439:-}	{TBU63785.1; fructosamine kinase PKL/CAK/FruK [Dichomitus squalens]}
1125	A01125	{Chr01:2600951:2602643:+}	{TBU63784.1; FMN-linked oxidoreductase [Dichomitus squalens]}
1126	A01126	{Chr01:2603851:2605596:+}	{TBU34747.1; FMN-linked oxidoreductase [Dichomitus squalens]}
1127	A01127	{Chr01:2605790:2607546:-}	{TBU63782.1; ABC1-domain-containing protein [Dichomitus squalens]}
1128	A01128	{Chr01:2609476:2613358:+}	{TBU34745.1; hypothetical protein BD311DRAFT_836355 [Dichomitus squalens]}
1129	A01129	{Chr01:2614183:2615025:+}	{XP_007360336.1; uncharacterized protein DICSQDRAFT_176607 [Dichomitus squalens|Dichomitus squalens LYAD-421 SS1]}
1130	A01130	{Chr01:2615678:2618089:-}	{TBU34743.1; MFS polyamine transporter [Dichomitus squalens]}
1131	A01131	{Chr01:2618461:2619553:+}	{TBU34742.1; hypothetical protein BD311DRAFT_861176 [Dichomitus squalens]}
1132	A01132	{Chr01:2620562:2622165:-}	{TBU34741.1; hypothetical protein BD311DRAFT_746712 [Dichomitus squalens]}
1133	A01133	{Chr01:272075:272636:-}	{TBU41138.1; hypothetical protein BD309DRAFT_1011044 [Dichomitus squalens]}
1134	A01134	{Chr01:2622455:2623507:+}	{TBU34740.1; hypothetical protein BD311DRAFT_608943, partial [Dichomitus squalens]}
1135	A01135	{Chr01:2624541:2627028:-}	{TBU34738.1; mitochondrial intermediate peptidase [Dichomitus squalens]}
1136	A01136	{Chr01:2627474:2629659:-}	{TBU34737.1; hypothetical protein BD311DRAFT_784317 [Dichomitus squalens]}
1137	A01137	{Chr01:2629952:2630517:-}	{TBU34736.1; hypothetical protein BD311DRAFT_710587 [Dichomitus squalens]}
1138	A01138	{Chr01:2630800:2632114:+}	{TBU34735.1; eukaryotic integral membrane protein [Dichomitus squalens]}
1139	A01139	{Chr01:2632428:2638296:+}	{XP_007359877.1; uncharacterized protein DICSQDRAFT_47125 [Dichomitus squalens LYAD-421 SS1]}
1140	A01140	{Chr01:2638467:2639122:-}	{XP_007360345.1; secE/sec61-gamma protein [Dichomitus squalens LYAD-421 SS1|Dichomitus squalens]}
1141	A01141	{Chr01:2639517:2641766:+}	{TBU49928.1; hypothetical protein BD309DRAFT_881344 [Dichomitus squalens]}
1142	A01142	{Chr01:2641936:2649026:-}	{OBZ78701.1; putative glycine dehydrogenase (decarboxylating), mitochondrial [Grifola frondosa]}
1143	A01143	{Chr01:2649355:2651539:-}	{TBU34727.1; hypothetical protein BD311DRAFT_710571 [Dichomitus squalens]}
1144	A01144	{Chr01:273536:275125:-}	{XP_007368731.1; FAS1 domain-containing protein [Dichomitus squalens|Dichomitus squalens LYAD-421 SS1]}
1145	A01145	{Chr01:2652381:2653433:+}	{TBU63762.1; hypothetical protein BD310DRAFT_944853 [Dichomitus squalens]}
1146	A01146	{Chr01:2654025:2655989:-}	{TBU49934.1; hypothetical protein BD309DRAFT_881357 [Dichomitus squalens]}
1147	A01147	{Chr01:2658516:2660107:-}	{TBU34724.1; hypothetical protein BD311DRAFT_746685 [Dichomitus squalens]}
1148	A01148	{Chr01:2660895:2662776:+}	{TBU49937.1; hypothetical protein BD309DRAFT_850536 [Dichomitus squalens]}
1149	A01149	{Chr01:2663519:2665528:+}	{TBU49938.1; hypothetical protein BD309DRAFT_946537 [Dichomitus squalens]}
1150	A01150	{Chr01:2666213:2670355:+}	{TBU34719.1; Transglutaminase-like superfamily-domain-containing protein [Dichomitus squalens]}
1151	A01151	{Chr01:2670702:2671994:-}	{TBU34718.1; ketopantoate reductase-like protein [Dichomitus squalens]}
1152	A01152	{Chr01:2672351:2673926:+}	{XP_007360356.1; xylose reductase [Dichomitus squalens|Dichomitus squalens LYAD-421 SS1]}
1153	A01153	{Chr01:2674317:2677020:+}	{TBU49943.1; hypothetical protein BD309DRAFT_881379 [Dichomitus squalens]}
1154	A01154	{Chr01:2679297:2681144:+}	{XP_007360357.1; uncharacterized protein DICSQDRAFT_176626 [Dichomitus squalens|Dichomitus squalens LYAD-421 SS1]}
1155	A01155	{Chr01:276916:287328:+}	{TBU52011.1; hypothetical protein BD310DRAFT_263333 [Dichomitus squalens]}
1156	A01156	{Chr01:2681582:2682583:+}	{TBU49945.1; hypothetical protein BD309DRAFT_996540 [Dichomitus squalens]}
1157	A01157	{Chr01:2683264:2685766:+}	{XP_007360359.1; uncharacterized protein DICSQDRAFT_76035 [Dichomitus squalens|Dichomitus squalens LYAD-421 SS1]}
1158	A01158	{Chr01:2686469:2687519:+}	{TBU34712.1; hypothetical protein BD311DRAFT_773763 [Dichomitus squalens]}
1159	A01159	{Chr01:2687944:2691230:-}	{XP_007360361.1; WD40 repeat-like protein [Dichomitus squalens LYAD-421 SS1]}
1160	A01160	{Chr01:2691737:2695458:-}	{TBU34710.1; hypothetical protein BD311DRAFT_773761 [Dichomitus squalens]}
1161	A01161	{Chr01:2696774:2697717:+}	{TBU49950.1; TB2/DP1, HVA22 family-domain-containing protein [Dichomitus squalens]}
1162	A01162	{Chr01:2697921:2701408:-}	{TBU34708.1; hypothetical protein BD311DRAFT_682810 [Dichomitus squalens]}
1163	A01163	{Chr01:2701697:2705990:-}	{TBU63743.1; exocyst complex component Sec3-domain-containing protein [Dichomitus squalens]}
1164	A01164	{Chr01:2709015:2710498:-}	{TBU34705.1; glycosyltransferase like family 2-domain-containing protein [Dichomitus squalens]}
1165	A01165	{Chr01:2711155:2712696:+}	{TBU34704.1; hypothetical protein BD311DRAFT_746648 [Dichomitus squalens]}
1166	A01166	{Chr01:287920:290760:-}	{TBU21896.1; S-adenosyl-L-methionine-dependent methyltransferase, partial [Dichomitus squalens]}
1167	A01167	{Chr01:2712874:2714395:-}	{TBU34703.1; Mg-dependent DNase [Dichomitus squalens]}
1168	A01168	{Chr01:2715010:2716606:+}	{TBU34702.1; 3-ketoacyl-CoA thiolase [Dichomitus squalens]}
1169	A01169	{Chr01:2717084:2719628:+}	{TBU49958.1; chondroitin AC/alginate lyase [Dichomitus squalens]}
1170	A01170	{Chr01:2720283:2721407:+}	{TBU49959.1; hypothetical protein BD309DRAFT_688937 [Dichomitus squalens]}
1171	A01171	{Chr01:2722336:2724907:-}	{TBU49960.1; P-loop containing nucleoside triphosphate hydrolase protein [Dichomitus squalens]}
1172	A01172	{Chr01:2725729:2727926:+}	{XP_007360371.1; uncharacterized protein DICSQDRAFT_76048 [Dichomitus squalens|Dichomitus squalens LYAD-421 SS1]}
1173	A01173	{Chr01:2728955:2731078:+}	{TBU34697.1; DUF1212-domain-containing protein [Dichomitus squalens]}
1174	A01174	{Chr01:2731286:2742130:-}	{TBU34696.1; SNF2 family N-terminal domain-containing protein [Dichomitus squalens]}
1175	A01175	{Chr01:2742511:2749138:-}	{XP_007360373.1; uncharacterized protein DICSQDRAFT_158547 [Dichomitus squalens LYAD-421 SS1]}
1176	A01176	{Chr01:2749636:2754221:+}	{TBU63725.1; Sec8 exocyst complex component-specific domain-containing protein [Dichomitus squalens]}
1177	A01177	{Chr01:291230:292540:+}	{TBU36795.1; rab-type small GTP-binding protein [Dichomitus squalens]}
1178	A01178	{Chr01:2754348:2755597:-}	{TBU49970.1; hypothetical protein BD309DRAFT_908926 [Dichomitus squalens]}
1179	A01179	{Chr01:2756183:2760767:+}	{PIL31728.1; hypothetical protein GSI_06432 [Ganoderma sinense ZZ0214-1]}
1180	A01180	{Chr01:2761033:2763106:+}	{TBU34688.1; kinase-like protein [Dichomitus squalens]}
1181	A01181	{Chr01:2763356:2764805:-}	{TBU34687.1; carbohydrate esterase family 1 protein [Dichomitus squalens]}
1182	A01182	{Chr01:2765332:2768277:-}	{TBU34686.1; alpha/beta-hydrolase [Dichomitus squalens]}
1183	A01183	{Chr01:2768805:2773504:+}	{TFK86157.1; galactose oxidase [Polyporus arcularius HHB13444]}
1184	A01184	{Chr01:2774618:2779513:+}	{TBU63714.1; hypothetical protein BD310DRAFT_520730 [Dichomitus squalens]}
1185	A01185	{Chr01:2779780:2784937:-}	{TBU34680.1; U3 snoRNP-associated protein Rrp5 [Dichomitus squalens]}
1186	A01186	{Chr01:2785037:2786123:+}	{XP_007360382.1; uncharacterized protein DICSQDRAFT_95783 [Dichomitus squalens|Dichomitus squalens LYAD-421 SS1]}
1187	A01187	{Chr01:2788091:2788696:-}	{TBU34677.1; ribonuclease T1 [Dichomitus squalens]}
1188	A01188	{Chr01:28576:30147:-}	{TBU40835.1; DHH phosphoesterase [Dichomitus squalens]}
1189	A01189	{Chr01:292942:295629:-}	{TBU21894.1; actin-like ATPase domain-containing protein [Dichomitus squalens]}
1190	A01190	{Chr01:2790355:2792827:-}	{TBU34676.1; hypothetical protein BD311DRAFT_649534 [Dichomitus squalens]}
1191	A01191	{Chr01:2793828:2795691:+}	{TBU34675.1; hypothetical protein BD311DRAFT_802253 [Dichomitus squalens]}
1192	A01192	{Chr01:2796309:2801081:+}	{TBU41834.1; hypothetical protein BD309DRAFT_1020423 [Dichomitus squalens]}
1193	A01193	{Chr01:2801228:2802154:-}	{TBU34672.1; mitochondrial ribosomal protein S25-domain-containing protein [Dichomitus squalens]}
1194	A01194	{Chr01:2803481:2809238:+}	{KAI0720030.1; hypothetical protein C8T65DRAFT_736201 [Cerioporus squamosus]}
1195	A01195	{Chr01:2810108:2813237:-}	{TBU34668.1; hypothetical protein BD311DRAFT_290769 [Dichomitus squalens]}
1196	A01196	{Chr01:2813715:2816633:+}	{TBU63696.1; aminoimidazole ribonucleotide synthetase [Dichomitus squalens]}
1197	A01197	{Chr01:2817218:2819410:-}	{TBU34666.1; hypothetical protein BD311DRAFT_802246 [Dichomitus squalens]}
1198	A01198	{Chr01:2821384:2823002:-}	{TBU39085.1; NAD-dependent glycerol-3-phosphate dehydrogenase [Dichomitus squalens]}
1199	A01199	{Chr01:2823485:2824885:+}	{XP_007360393.1; t-SNARE [Dichomitus squalens|Dichomitus squalens LYAD-421 SS1]}
1200	A01200	{Chr01:296614:309098:+}	{TBU39277.1; hypothetical protein BD309DRAFT_902024 [Dichomitus squalens]}
1201	A01201	{Chr01:2825024:2826229:-}	{TBU34663.1; hypothetical protein BD311DRAFT_746550 [Dichomitus squalens]}
1202	A01202	{Chr01:2826711:2827477:-}	{TBU34662.1; ubiquitin-conjugating enzyme/RWD-like protein [Dichomitus squalens]}
1203	A01203	{Chr01:2827826:2829324:+}	{TBU34661.1; Clavaminate synthase-like protein [Dichomitus squalens]}
1204	A01204	{Chr01:2829646:2832285:-}	{TBU34660.1; para-aminobenzoate synthase [Dichomitus squalens]}
1205	A01205	{Chr01:2832634:2836172:+}	{TBU34659.1; hypothetical protein BD311DRAFT_784251 [Dichomitus squalens]}
1206	A01206	{Chr01:2836284:2837762:-}	{TBU63687.1; cytidine deaminase-like protein [Dichomitus squalens]}
1207	A01207	{Chr01:2840609:2841423:+}	{TBU34656.1; hypothetical protein BD311DRAFT_773711 [Dichomitus squalens]}
1208	A01208	{Chr01:2842511:2845398:+}	{TBU45251.1; hypothetical protein BD309DRAFT_890916 [Dichomitus squalens]}
1209	A01209	{Chr01:2845586:2846770:-}	{TBU63683.1; NAD(P)-binding protein [Dichomitus squalens]}
1210	A01210	{Chr01:2847087:2848550:+}	{TBU34653.1; Vta1 like-domain-containing protein [Dichomitus squalens]}
1211	A01211	{Chr01:309423:310255:-}	{XP_007368742.1; uncharacterized protein DICSQDRAFT_162874 [Dichomitus squalens|Dichomitus squalens LYAD-421 SS1]}
1212	A01212	{Chr01:2849499:2851287:-}	{TBU34652.1; pectin lyase-like protein [Dichomitus squalens]}
1213	A01213	{Chr01:2851856:2853632:-}	{TBU34651.1; pectin lyase fold/virulence factor [Dichomitus squalens]}
1214	A01214	{Chr01:2854219:2855356:-}	{TBU34650.1; hypothetical protein BD311DRAFT_649558 [Dichomitus squalens]}
1215	A01215	{Chr01:2855878:2856755:-}	{TBU34649.1; ribonuclease H-like domain-containing protein [Dichomitus squalens]}
1216	A01216	{Chr01:2858286:2861800:-}	{TBU63676.1; hypothetical protein BD310DRAFT_808364 [Dichomitus squalens]}
1217	A01217	{Chr01:2862616:2865518:-}	{TBU63674.1; O-acetyltransferase [Dichomitus squalens]}
1218	A01218	{Chr01:2866194:2868031:-}	{TBU63673.1; rhomboid-domain-containing protein [Dichomitus squalens]}
1219	A01219	{Chr01:2868658:2874422:-}	{TBU34643.1; DIL domain-containing protein [Dichomitus squalens]}
1220	A01220	{Chr01:2874831:2882867:+}	{PIL31684.1; transporter [Ganoderma sinense ZZ0214-1]}
1221	A01221	{Chr01:2883465:2885671:+}	{KAI1793831.1; hypothetical protein LXA43DRAFT_998589 [Ganoderma leucocontextum]}
1222	A01222	{Chr01:311034:311841:+}	{TBU39280.1; hypothetical protein BD309DRAFT_970090 [Dichomitus squalens]}
1223	A01223	{Chr01:2885881:2886641:-}	{XP_007360412.1; uncharacterized protein DICSQDRAFT_164782 [Dichomitus squalens|Dichomitus squalens LYAD-421 SS1]}
1224	A01224	{Chr01:2886803:2887736:+}	{XP_007360413.1; uncharacterized protein DICSQDRAFT_95864 [Dichomitus squalens|Dichomitus squalens LYAD-421 SS1]}
1225	A01225	{Chr01:2888008:2889211:+}	{TBU45231.1; carbon-nitrogen hydrolase [Dichomitus squalens]}
1226	A01226	{Chr01:2890868:2892601:+}	{TBU34635.1; septin AspB [Dichomitus squalens]}
1227	A01227	{Chr01:2893051:2896333:+}	{TBU45229.1; ARM repeat-containing protein [Dichomitus squalens]}
1228	A01228	{Chr01:2896602:2899159:+}	{PPQ62743.1; hypothetical protein CVT24_000437 [Panaeolus cyanescens]}
1229	A01229	{Chr01:2899343:2899762:-}	{TBU34631.1; ribosomal protein S16 domain-containing protein [Dichomitus squalens]}
1230	A01230	{Chr01:2901290:2901773:+}	{XP_007360418.1; uncharacterized protein DICSQDRAFT_158575 [Dichomitus squalens|Dichomitus squalens LYAD-421 SS1]}
1231	A01231	{Chr01:2902104:2904942:-}	{XP_007360420.1; importin alpha protein [Dichomitus squalens|Dichomitus squalens LYAD-421 SS1]}
1232	A01232	{Chr01:2905237:2909344:-}	{TFK80689.1; hypothetical protein K466DRAFT_648607 [Polyporus arcularius HHB13444]}
1233	A01233	{Chr01:312446:316621:+}	{TBU21886.1; hypothetical protein BD311DRAFT_869695 [Dichomitus squalens]}
1234	A01234	{Chr01:2909480:2910062:-}	{NA}
1235	A01235	{Chr01:2910331:2911003:+}	{TBU34625.1; cytochrome c oxidase subunit VIa-domain-containing protein [Dichomitus squalens]}
1236	A01236	{Chr01:2911430:2912070:-}	{TBU45219.1; hypothetical protein BD309DRAFT_918204 [Dichomitus squalens]}
1237	A01237	{Chr01:2912221:2913620:+}	{XP_007360424.1; Ribulose-phosphate 3-epimerase [Dichomitus squalens|Dichomitus squalens LYAD-421 SS1]}
1238	A01238	{Chr01:2913877:2916333:-}	{TBU63648.1; hypothetical protein BD310DRAFT_915648 [Dichomitus squalens]}
1239	A01239	{Chr01:2916847:2920421:-}	{PIL31665.1; transcription factor [Ganoderma sinense ZZ0214-1]}
1240	A01240	{Chr01:2921237:2923986:-}	{TBU34619.1; hypothetical protein BD311DRAFT_710325 [Dichomitus squalens]}
1241	A01241	{Chr01:2924705:2929628:-}	{PIL31663.1; MFS general substrate transporter [Ganoderma sinense ZZ0214-1]}
1242	A01242	{Chr01:2929838:2930236:+}	{TBU34616.1; hypothetical protein BD311DRAFT_861067 [Dichomitus squalens]}
1243	A01243	{Chr01:2930316:2932589:-}	{TBU34615.1; hypothetical protein BD311DRAFT_710313 [Dichomitus squalens]}
1244	A01244	{Chr01:316759:325273:-}	{TBU39283.1; hypothetical protein BD309DRAFT_993877 [Dichomitus squalens]}
1245	A01245	{Chr01:2932863:2934827:+}	{TBU34614.1; cyclophilin-like protein [Dichomitus squalens]}
1246	A01246	{Chr01:2934895:2935873:-}	{TBU34613.1; Snf7 family [Dichomitus squalens]}
1247	A01247	{Chr01:2936431:2939430:-}	{TBU34612.1; hypothetical protein BD311DRAFT_773670 [Dichomitus squalens]}
1248	A01248	{Chr01:2940884:2943421:+}	{TBU34611.1; gamma-glutamyltranspeptidase [Dichomitus squalens]}
1249	A01249	{Chr01:2943650:2949123:-}	{TBU34609.1; cytochrome P450 [Dichomitus squalens]}
1250	A01250	{Chr01:2952819:2956912:+}	{TBU63633.1; Pep3/Vps18/deep orange family-domain-containing protein [Dichomitus squalens]}
1251	A01251	{Chr01:2957509:2958142:-}	{TBU63632.1; Cgr1 family-domain-containing protein [Dichomitus squalens]}
1252	A01252	{Chr01:2958431:2961868:+}	{TBU63631.1; hypothetical protein BD310DRAFT_808245 [Dichomitus squalens]}
1253	A01253	{Chr01:2962684:2965825:-}	{TBU63630.1; secretory pathway protein Sec39-domain-containing protein [Dichomitus squalens]}
1254	A01254	{Chr01:2966121:2966969:-}	{TBU63629.1; cytosolic large ribosomal subunit protein [Dichomitus squalens]}
1255	A01255	{Chr01:326006:334569:-}	{TBU23095.1; hypothetical protein BD311DRAFT_105237 [Dichomitus squalens]}
1256	A01256	{Chr01:2967183:2968131:+}	{XP_007360441.1; UreD-domain-containing protein [Dichomitus squalens LYAD-421 SS1|Dichomitus squalens]}
1257	A01257	{Chr01:2968788:2971108:+}	{TBU46089.1; MFS general substrate transporter [Dichomitus squalens]}
1258	A01258	{Chr01:2971351:2973936:-}	{TBU34599.1; ATP-dependent metallopeptidase Hfl [Dichomitus squalens]}
1259	A01259	{Chr01:2974242:2976238:-}	{TBU34598.1; phosphoglycerate mutase-like protein [Dichomitus squalens]}
1260	A01260	{Chr01:2978077:2981694:+}	{TBU34597.1; NRDE-2, necessary for RNA interference-domain-containing protein [Dichomitus squalens]}
1261	A01261	{Chr01:2982059:2984838:+}	{TBU34596.1; hypothetical protein BD311DRAFT_649513 [Dichomitus squalens]}
1262	A01262	{Chr01:2986443:2988802:-}	{PIL31639.1; hypothetical protein GSI_06341 [Ganoderma sinense ZZ0214-1]}
1263	A01263	{Chr01:2989374:2990285:-}	{XP_007360446.1; uncharacterized protein DICSQDRAFT_151365 [Dichomitus squalens LYAD-421 SS1|Dichomitus squalens]}
1264	A01264	{Chr01:2991262:2997257:+}	{TBU34591.1; Spb1 C-terminal domain-containing protein [Dichomitus squalens]}
1265	A01265	{Chr01:2997425:3000409:-}	{KAI1793876.1; hypothetical protein LXA43DRAFT_998751 [Ganoderma leucocontextum]}
1266	A01266	{Chr01:336001:338366:-}	{TBU36296.1; DEAD-domain-containing protein [Dichomitus squalens]}
1267	A01267	{Chr01:3000670:3003243:-}	{TBU46102.1; MFS Git1p-like glycerophosphoinositol permease [Dichomitus squalens]}
1268	A01268	{Chr01:3007192:3009081:+}	{TBU34587.1; hypothetical protein BD311DRAFT_793615 [Dichomitus squalens]}
1269	A01269	{Chr01:3009493:3012105:-}	{TBU34586.1; hypothetical protein BD311DRAFT_682525 [Dichomitus squalens]}
1270	A01270	{Chr01:3014014:3015808:+}	{TBU34585.1; acetyl-CoA synthetase-like protein [Dichomitus squalens]}
1271	A01271	{Chr01:3016188:3017896:-}	{TBU34584.1; hypothetical protein BD311DRAFT_784187 [Dichomitus squalens]}
1272	A01272	{Chr01:3018195:3019170:+}	{TBU46108.1; ribosome biogenesis protein SLX9-domain-containing protein [Dichomitus squalens]}
1273	A01273	{Chr01:3020017:3022590:-}	{TBU34582.1; hypothetical protein BD311DRAFT_746412 [Dichomitus squalens]}
1274	A01274	{Chr01:3023275:3024225:+}	{TBU34581.1; hypothetical protein BD311DRAFT_682517 [Dichomitus squalens]}
1275	A01275	{Chr01:3025221:3026977:-}	{TBU61980.1; acetyl-CoA synthetase-like protein [Dichomitus squalens]}
1276	A01276	{Chr01:3029770:3031296:-}	{TBU61982.1; hypothetical protein BD310DRAFT_1036638 [Dichomitus squalens]}
1277	A01277	{Chr01:339267:347850:+}	{TBU23095.1; hypothetical protein BD311DRAFT_105237 [Dichomitus squalens]}
1278	A01278	{Chr01:3034942:3036528:-}	{TBU46116.1; hypothetical protein BD309DRAFT_954841 [Dichomitus squalens]}
1279	A01279	{Chr01:3036841:3037855:+}	{TBU61985.1; N-terminal domain of NEFA-interacting nuclear protein NIP30-domain-containing protein [Dichomitus squalens]}
1280	A01280	{Chr01:3038011:3039749:-}	{TBU61986.1; nuclear protein DGCR14 [Dichomitus squalens]}
1281	A01281	{Chr01:3040867:3043105:-}	{TBU34574.1; hypothetical protein BD311DRAFT_650403 [Dichomitus squalens]}
1282	A01282	{Chr01:3044612:3046258:+}	{XP_007360460.1; dihydrolipoamide acetyltransferase [Dichomitus squalens LYAD-421 SS1|Dichomitus squalens]}
1283	A01283	{Chr01:3046749:3047030:+}	{NA}
1284	A01284	{Chr01:3047243:3050040:+}	{PIL31620.1; hypothetical protein GSI_06322 [Ganoderma sinense ZZ0214-1]}
1285	A01285	{Chr01:3050244:3051319:-}	{TBU46124.1; NAD(P)-binding protein [Dichomitus squalens]}
1286	A01286	{Chr01:3051556:3056422:+}	{TBU61995.1; hypothetical protein BD310DRAFT_919397 [Dichomitus squalens]}
1287	A01287	{Chr01:3057552:3059166:+}	{TBU48155.1; PAXNEB-domain-containing protein [Dichomitus squalens]}
1288	A01288	{Chr01:348638:350613:+}	{XP_007368749.1; Oxysterol-binding protein [Dichomitus squalens LYAD-421 SS1|Dichomitus squalens]}
1289	A01289	{Chr01:3059635:3066179:-}	{PIL31613.1; hypothetical protein GSI_06315 [Ganoderma sinense ZZ0214-1]}
1290	A01290	{Chr01:3076241:3078376:+}	{TBU51305.1; hypothetical protein BD310DRAFT_982715 [Dichomitus squalens]}
1291	A01291	{Chr01:3086715:3089099:-}	{KAJ8456797.1; hypothetical protein ONZ51_g11913 [Trametes cubensis]}
1292	A01292	{Chr01:3089772:3094085:-}	{KAJ8461908.1; hypothetical protein ONZ51_g11243 [Trametes cubensis]}
1293	A01293	{Chr01:3095563:3097350:-}	{XP_007365606.1; uncharacterized protein DICSQDRAFT_169932, partial [Dichomitus squalens LYAD-421 SS1]}
1294	A01294	{Chr01:3098133:3099715:+}	{XP_007364835.1; uncharacterized protein DICSQDRAFT_135718 [Dichomitus squalens LYAD-421 SS1]}
1295	A01295	{Chr01:3099910:3103482:+}	{TFY53884.1; hypothetical protein EVJ58_g9191 [Rhodofomes roseus]}
1296	A01296	{Chr01:3105706:3107543:-}	{TBU48160.1; Eisosome component PIL1-domain-containing protein [Dichomitus squalens]}
1297	A01297	{Chr01:3107935:3109109:-}	{TBU34558.1; eukaryotic translation initiation factor 4E class I [Dichomitus squalens]}
1298	A01298	{Chr01:3111223:3112475:-}	{TBU62004.1; hypothetical protein BD310DRAFT_811616 [Dichomitus squalens]}
1299	A01299	{Chr01:31931:38750:+}	{CDO78290.1; hypothetical protein BN946_scf184674.g12 [Trametes cinnabarina]}
1300	A01300	{Chr01:351421:357567:-}	{TBU23098.1; hypothetical protein BD311DRAFT_742618 [Dichomitus squalens]}
1301	A01301	{Chr01:3114024:3114986:+}	{TBU48163.1; hypothetical protein BD309DRAFT_1015770 [Dichomitus squalens]}
1302	A01302	{Chr01:3115404:3116239:+}	{XP_007360466.1; uncharacterized protein DICSQDRAFT_151386 [Dichomitus squalens LYAD-421 SS1|Dichomitus squalens]}
1303	A01303	{Chr01:3118652:3120864:-}	{TBU48165.1; RIO1-domain-containing protein [Dichomitus squalens]}
1304	A01304	{Chr01:3121349:3122328:+}	{TBU48166.1; acyl-CoA N-acyltransferase [Dichomitus squalens]}
1305	A01305	{Chr01:3122535:3122986:+}	{TBU34552.1; ESSS subunit of NADH:ubiquinone oxidoreductase-domain-containing protein [Dichomitus squalens]}
1306	A01306	{Chr01:3123256:3124031:-}	{TBU48168.1; glycine cleavage H-protein-domain-containing protein [Dichomitus squalens]}
1307	A01307	{Chr01:3124443:3126263:-}	{XP_007360470.1; elongation factor Tu [Dichomitus squalens LYAD-421 SS1|Dichomitus squalens]}
1308	A01308	{Chr01:3126519:3127639:+}	{PIL31603.1; transporter [Ganoderma sinense ZZ0214-1]}
1309	A01309	{Chr01:3127886:3135137:+}	{KAJ8494590.1; hypothetical protein ONZ51_g2216 [Trametes cubensis]}
1310	A01310	{Chr01:3135287:3137182:-}	{TBU34547.1; cation efflux protein [Dichomitus squalens]}
1311	A01311	{Chr01:361472:369058:+}	{TBU53447.1; hypothetical protein BD310DRAFT_157607 [Dichomitus squalens]}
1312	A01312	{Chr01:3138219:3139864:+}	{XP_007360473.1; uncharacterized protein DICSQDRAFT_131287 [Dichomitus squalens|Dichomitus squalens LYAD-421 SS1]}
1313	A01313	{Chr01:3140396:3141389:+}	{VWO94336.1; SnodProt1 [Ganoderma boninense]}
1314	A01314	{Chr01:3142627:3144750:+}	{TBU34543.1; hypothetical protein BD311DRAFT_710155 [Dichomitus squalens]}
1315	A01315	{Chr01:3144887:3147858:-}	{TBU48176.1; hypothetical protein BD309DRAFT_912423 [Dichomitus squalens]}
1316	A01316	{Chr01:3148442:3150930:+}	{XP_007360475.1; glycoside hydrolase [Dichomitus squalens LYAD-421 SS1]}
1317	A01317	{Chr01:3152282:3153017:-}	{TBU48179.1; exonuclease [Dichomitus squalens]}
1318	A01318	{Chr01:3153323:3154084:-}	{TBU34536.1; ML domain-containing protein [Dichomitus squalens]}
1319	A01319	{Chr01:3154500:3155610:+}	{XP_007360477.1; uncharacterized protein DICSQDRAFT_131301 [Dichomitus squalens LYAD-421 SS1|Dichomitus squalens]}
1320	A01320	{Chr01:3155924:3157273:-}	{TBU34534.1; hypothetical protein BD311DRAFT_861002 [Dichomitus squalens]}
1321	A01321	{Chr01:3158108:3158670:+}	{XP_007360478.1; uncharacterized protein DICSQDRAFT_131306 [Dichomitus squalens LYAD-421 SS1|Dichomitus squalens]}
1322	A01322	{Chr01:373027:380706:+}	{XP_007368752.1; uncharacterized protein DICSQDRAFT_182504 [Dichomitus squalens LYAD-421 SS1]}
1323	A01323	{Chr01:3161052:3164584:+}	{KAJ8494588.1; hypothetical protein ONZ51_g2229 [Trametes cubensis]}
1324	A01324	{Chr01:3164989:3166023:-}	{TBU48187.1; mitochondrial ribosomal protein L17 [Dichomitus squalens]}
1325	A01325	{Chr01:3167090:3169475:-}	{KAJ8494630.1; hypothetical protein ONZ51_g2232 [Trametes cubensis]}
1326	A01326	{Chr01:3170451:3171226:+}	{XP_007359836.1; 60S ribosomal protein L13a [Dichomitus squalens|Dichomitus squalens LYAD-421 SS1]}
1327	A01327	{Chr01:3171688:3172779:+}	{XP_007360482.1; cytoplasmic protein [Dichomitus squalens|Dichomitus squalens LYAD-421 SS1]}
1328	A01328	{Chr01:3173501:3175043:+}	{TBU62036.1; nuclear fragile X mental retardation-interacting protein 1-domain-containing protein [Dichomitus squalens]}
1329	A01329	{Chr01:3175137:3179238:-}	{TBU34523.1; Metalloenzyme, LuxS/M16 peptidase-like protein [Dichomitus squalens]}
1330	A01330	{Chr01:3181202:3182384:+}	{XP_007360485.1; uncharacterized protein DICSQDRAFT_96073 [Dichomitus squalens|Dichomitus squalens LYAD-421 SS1]}
1331	A01331	{Chr01:3183046:3188898:-}	{TBU34520.1; hypothetical protein BD311DRAFT_802123 [Dichomitus squalens]}
1332	A01332	{Chr01:3189977:3190924:-}	{TBU34518.1; hypothetical protein BD311DRAFT_746308 [Dichomitus squalens]}
1333	A01333	{Chr01:383506:392004:+}	{TBU42438.1; hypothetical protein BD309DRAFT_866309 [Dichomitus squalens]}
1334	A01334	{Chr01:3191254:3194923:+}	{TBU34517.1; hypothetical protein BD311DRAFT_773593 [Dichomitus squalens]}
1335	A01335	{Chr01:3195355:3197143:-}	{TBU62044.1; Endonuclease/exonuclease/phosphatase [Dichomitus squalens]}
1336	A01336	{Chr01:3197806:3198443:-}	{TBU48202.1; small GTPase rac1p [Dichomitus squalens]}
1337	A01337	{Chr01:3199767:3200860:+}	{XP_007360490.1; phosphoglycerate mutase-like protein [Dichomitus squalens|Dichomitus squalens LYAD-421 SS1]}
1338	A01338	{Chr01:3201146:3204869:+}	{TBU34513.1; hypothetical protein BD311DRAFT_650417 [Dichomitus squalens]}
1339	A01339	{Chr01:3205557:3206758:-}	{XP_007360492.1; uncharacterized protein DICSQDRAFT_131324 [Dichomitus squalens LYAD-421 SS1]}
1340	A01340	{Chr01:3207806:3210467:+}	{KAJ8494595.1; hypothetical protein ONZ51_g2247 [Trametes cubensis]}
1341	A01341	{Chr01:3210600:3217354:-}	{XP_007360495.1; uncharacterized protein DICSQDRAFT_176760 [Dichomitus squalens LYAD-421 SS1]}
1342	A01342	{Chr01:3217965:3221613:-}	{TBU62056.1; hypothetical protein BD310DRAFT_811851 [Dichomitus squalens]}
1343	A01343	{Chr01:3222378:3223046:+}	{XP_007359795.1; uncharacterized protein DICSQDRAFT_45879 [Dichomitus squalens LYAD-421 SS1]}
1344	A01344	{Chr01:392411:394231:-}	{XP_007368754.1; BAR-domain-containing protein [Dichomitus squalens LYAD-421 SS1|Dichomitus squalens]}
1345	A01345	{Chr01:3223199:3223828:-}	{TBU34502.1; hypothetical protein BD311DRAFT_773580 [Dichomitus squalens]}
1346	A01346	{Chr01:3224020:3225388:+}	{TBU62059.1; hypothetical protein BD310DRAFT_990344 [Dichomitus squalens]}
1347	A01347	{Chr01:3225785:3226638:-}	{TBU62060.1; hypothetical protein BD310DRAFT_1036696 [Dichomitus squalens]}
1348	A01348	{Chr01:3227291:3229604:+}	{TBU48218.1; methylmalonate-semialdehyde dehydrogenase [Dichomitus squalens]}
1349	A01349	{Chr01:3229765:3230432:-}	{TBU34498.1; phosphotyrosine protein phosphatase [Dichomitus squalens]}
1350	A01350	{Chr01:3230984:3233467:-}	{XP_007360500.1; uncharacterized protein DICSQDRAFT_96113 [Dichomitus squalens LYAD-421 SS1|Dichomitus squalens]}
1351	A01351	{Chr01:3233854:3238437:-}	{TBU48221.1; pyruvate kinase [Dichomitus squalens]}
1352	A01352	{Chr01:3241697:3243270:+}	{TBU48226.1; rab GTPase activator [Dichomitus squalens]}
1353	A01353	{Chr01:3243494:3247635:-}	{TBU62069.1; RAVE protein 1 C terminal-domain-containing protein [Dichomitus squalens]}
1354	A01354	{Chr01:3248889:3251913:+}	{TBU48228.1; FAS1 domain-containing protein [Dichomitus squalens]}
1355	A01355	{Chr01:394514:395515:+}	{TBU23107.1; Shwachman-Bodian-diamond syndrome protein [Dichomitus squalens]}
1356	A01356	{Chr01:3252635:3256253:+}	{TBU62073.1; hypothetical protein BD310DRAFT_946134 [Dichomitus squalens]}
1357	A01357	{Chr01:3256663:3258330:-}	{TBU62074.1; mitochondrial amino-acid acetyltransferase [Dichomitus squalens]}
1358	A01358	{Chr01:3261645:3261893:+}	{TBU50089.1; hypothetical protein BD309DRAFT_1014359 [Dichomitus squalens]}
1359	A01359	{Chr01:3262882:3266419:+}	{TBU50088.1; Metallo-dependent phosphatase [Dichomitus squalens]}
1360	A01360	{Chr01:3266875:3268048:-}	{TBU50087.1; metalloprotease [Dichomitus squalens]}
1361	A01361	{Chr01:3269529:3270383:+}	{TBU34483.1; hypothetical protein BD311DRAFT_650270 [Dichomitus squalens]}
1362	A01362	{Chr01:3270554:3272231:-}	{XP_007360511.1; uncharacterized protein DICSQDRAFT_151436 [Dichomitus squalens LYAD-421 SS1]}
1363	A01363	{Chr01:3273058:3273558:-}	{PIL31546.1; hypothetical protein GSI_06248 [Ganoderma sinense ZZ0214-1]}
1364	A01364	{Chr01:3274042:3276331:-}	{TBU34480.1; hypothetical protein BD311DRAFT_784103 [Dichomitus squalens]}
1365	A01365	{Chr01:3277676:3279608:-}	{TBU34478.1; WW domain binding protein 11-domain-containing protein [Dichomitus squalens]}
1366	A01366	{Chr01:398437:400915:-}	{CDO74801.1; hypothetical protein BN946_scf185001.g49 [Trametes cinnabarina]}
1367	A01367	{Chr01:3279849:3281981:+}	{TBU34477.1; hypothetical protein BD311DRAFT_649664 [Dichomitus squalens]}
1368	A01368	{Chr01:3282640:3283903:-}	{XP_007359939.1; uncharacterized protein DICSQDRAFT_48045 [Dichomitus squalens LYAD-421 SS1|Dichomitus squalens]}
1369	A01369	{Chr01:3286379:3287912:+}	{TBU62088.1; hypothetical protein BD310DRAFT_919571 [Dichomitus squalens]}
1370	A01370	{Chr01:3288431:3293208:+}	{TBU62089.1; hypothetical protein BD310DRAFT_811730 [Dichomitus squalens]}
1371	A01371	{Chr01:3293469:3295681:+}	{TBU62090.1; hypothetical protein BD310DRAFT_119638 [Dichomitus squalens]}
1372	A01372	{Chr01:3299114:3300849:-}	{TBU34471.1; hypothetical protein BD311DRAFT_802082 [Dichomitus squalens]}
1373	A01373	{Chr01:3301797:3304405:-}	{TBU50071.1; asparagine-linked glycosylation 9 protein isoform a [Dichomitus squalens]}
1374	A01374	{Chr01:3304425:3304625:-}	{NA}
1375	A01375	{Chr01:3305064:3307322:+}	{TBU62093.1; hypothetical protein BD310DRAFT_872304 [Dichomitus squalens]}
1376	A01376	{Chr01:3307848:3317193:-}	{OBZ68501.1; Coatomer subunit beta [Grifola frondosa]}
1377	A01377	{Chr01:401384:408449:+}	{PIL33133.1; hypothetical protein GSI_04582 [Ganoderma sinense ZZ0214-1]}
1378	A01378	{Chr01:3318295:3320273:-}	{TBU62097.1; hypothetical protein BD310DRAFT_946151 [Dichomitus squalens]}
1379	A01379	{Chr01:3320471:3321701:+}	{TBU62099.1; NIF3-like protein-like protein [Dichomitus squalens]}
1380	A01380	{Chr01:3321932:3323935:-}	{XP_007360525.1; NADH-ubiquinone oxidoreductase [Dichomitus squalens LYAD-421 SS1]}
1381	A01381	{Chr01:3324215:3325525:+}	{TBU50062.1; mannose-6-phosphate receptor binding domain-containing protein [Dichomitus squalens]}
1382	A01382	{Chr01:3326335:3327480:+}	{XP_007360526.1; uncharacterized protein DICSQDRAFT_151450 [Dichomitus squalens|Dichomitus squalens LYAD-421 SS1]}
1383	A01383	{Chr01:3329328:3337566:+}	{XP_007360528.1; uncharacterized protein DICSQDRAFT_151452 [Dichomitus squalens LYAD-421 SS1|Dichomitus squalens]}
1384	A01384	{Chr01:3339778:3340311:+}	{XP_007360529.1; uncharacterized protein DICSQDRAFT_142668 [Dichomitus squalens LYAD-421 SS1|Dichomitus squalens]}
1385	A01385	{Chr01:3340450:3341115:-}	{XP_007360530.1; uncharacterized protein DICSQDRAFT_164934 [Dichomitus squalens LYAD-421 SS1|Dichomitus squalens]}
1386	A01386	{Chr01:3341531:3342561:-}	{XP_007359947.1; uncharacterized protein DICSQDRAFT_48215 [Dichomitus squalens|Dichomitus squalens LYAD-421 SS1]}
1387	A01387	{Chr01:3343629:3347333:-}	{TBU50054.1; Het-C-domain-containing protein [Dichomitus squalens]}
1388	A01388	{Chr01:409472:410967:+}	{TBU23113.1; hypothetical protein BD311DRAFT_781930 [Dichomitus squalens]}
1389	A01389	{Chr01:3347656:3354263:-}	{TBU34449.1; hypothetical protein BD311DRAFT_793537 [Dichomitus squalens]}
1390	A01390	{Chr01:3354630:3356484:+}	{TBU34448.1; Low temperature viability protein-domain-containing protein [Dichomitus squalens]}
1391	A01391	{Chr01:3356656:3364180:-}	{TBU62112.1; hypothetical protein BD310DRAFT_1036736 [Dichomitus squalens]}
1392	A01392	{Chr01:3364530:3366559:+}	{XP_007360534.1; PCI-domain-containing protein [Dichomitus squalens|Dichomitus squalens LYAD-421 SS1]}
1393	A01393	{Chr01:3366898:3367458:-}	{TBU34445.1; hypothetical protein BD311DRAFT_773536 [Dichomitus squalens]}
1394	A01394	{Chr01:3369598:3370740:+}	{XP_007360536.1; ribosomal protein L1 [Dichomitus squalens|Dichomitus squalens LYAD-421 SS1]}
1395	A01395	{Chr01:3371074:3373335:-}	{TBU34443.1; Rsm22-domain-containing protein [Dichomitus squalens]}
1396	A01396	{Chr01:3373539:3375486:+}	{TBU50046.1; spindle pole body protein [Dichomitus squalens]}
1397	A01397	{Chr01:3376302:3378760:-}	{XP_007360539.1; uncharacterized protein DICSQDRAFT_131382 [Dichomitus squalens|Dichomitus squalens LYAD-421 SS1]}
1398	A01398	{Chr01:3383296:3388539:+}	{VWO94255.1; Heterotrimeric G-protein beta subunit [Ganoderma boninense]}
1399	A01399	{Chr01:413255:414576:+}	{TBU36611.1; porphobilinogen deaminase, dipyromethane cofactor binding domain-containing protein [Dichomitus squalens]}
1400	A01400	{Chr01:3389008:3392878:-}	{TBU62127.1; hypothetical protein BD310DRAFT_811559 [Dichomitus squalens]}
1401	A01401	{Chr01:3394718:3399742:-}	{TBU50034.1; hypothetical protein BD309DRAFT_946256 [Dichomitus squalens]}
1402	A01402	{Chr01:3400335:3406921:-}	{TBU62130.1; hypothetical protein BD310DRAFT_1036748 [Dichomitus squalens]}
1403	A01403	{Chr01:3407485:3408349:-}	{XP_007360546.1; uncharacterized protein DICSQDRAFT_131388 [Dichomitus squalens|Dichomitus squalens LYAD-421 SS1]}
1404	A01404	{Chr01:3410027:3412510:+}	{TBU34427.1; hypothetical protein BD311DRAFT_281397 [Dichomitus squalens]}
1405	A01405	{Chr01:3413192:3415585:-}	{TBU34426.1; hypothetical protein BD311DRAFT_773522 [Dichomitus squalens]}
1406	A01406	{Chr01:3416899:3417105:+}	{TBU50027.1; hypothetical protein BD309DRAFT_946240 [Dichomitus squalens]}
1407	A01407	{Chr01:3422060:3423522:-}	{TBU50023.1; hypothetical protein BD309DRAFT_946225 [Dichomitus squalens]}
1408	A01408	{Chr01:3423789:3426519:-}	{TBU50022.1; isoprenoid synthase domain-containing protein [Dichomitus squalens]}
1409	A01409	{Chr01:3426789:3429570:-}	{XP_007360551.1; uncharacterized protein DICSQDRAFT_96232 [Dichomitus squalens|Dichomitus squalens LYAD-421 SS1]}
1410	A01410	{Chr02:1737:10451:-}	{NA}
1411	A01411	{Chr02:47614:49813:+}	{NA}
1412	A01412	{Chr02:416893:418979:-}	{TBU23777.1; amine oxidase [Dichomitus squalens]}
1413	A01413	{Chr02:420636:422621:-}	{TBU42166.1; PLP-dependent transferase [Dichomitus squalens]}
1414	A01414	{Chr02:426553:427147:+}	{TBU23775.1; hypothetical protein BD311DRAFT_730745 [Dichomitus squalens]}
1415	A01415	{Chr02:432385:434500:-}	{TBU36546.1; alcohol oxidase [Dichomitus squalens]}
1416	A01416	{Chr02:436179:437314:-}	{TBU23770.1; hypothetical protein BD311DRAFT_810469 [Dichomitus squalens]}
1417	A01417	{Chr02:437479:439921:-}	{XP_007367024.1; alcohol oxidase [Dichomitus squalens LYAD-421 SS1]}
1418	A01418	{Chr02:440471:442720:+}	{TBU23768.1; hypothetical protein BD311DRAFT_730733 [Dichomitus squalens]}
1419	A01419	{Chr02:448113:456484:+}	{TBU23766.1; cytochrome P450 [Dichomitus squalens]}
1420	A01420	{Chr02:457954:458220:+}	{TBU23762.1; hypothetical protein BD311DRAFT_673168, partial [Dichomitus squalens]}
1421	A01421	{Chr02:459572:460660:-}	{XP_007367017.1; uncharacterized protein DICSQDRAFT_147987 [Dichomitus squalens LYAD-421 SS1|Dichomitus squalens]}
1422	A01422	{Chr02:51999:53369:-}	{TBU52632.1; farnesyl-diphosphate synthase [Dichomitus squalens]}
1423	A01423	{Chr02:461431:468020:+}	{TBU23759.1; alcohol oxidase [Dichomitus squalens]}
1424	A01424	{Chr02:469328:470532:+}	{TBU23757.1; hypothetical protein BD311DRAFT_810462 [Dichomitus squalens]}
1425	A01425	{Chr02:473432:475509:-}	{TBU21821.1; major facilitator superfamily domain-containing protein [Dichomitus squalens]}
1426	A01426	{Chr02:476465:478360:+}	{KIP07465.1; hypothetical protein PHLGIDRAFT_415065 [Phlebiopsis gigantea 11061_1 CR5-6]}
1427	A01427	{Chr02:480002:482074:-}	{KIP07466.1; hypothetical protein PHLGIDRAFT_13173 [Phlebiopsis gigantea 11061_1 CR5-6]}
1428	A01428	{Chr02:483278:484698:+}	{TBU28337.1; hypothetical protein BD311DRAFT_758458 [Dichomitus squalens]}
1429	A01429	{Chr02:494619:502831:-}	{CDO75774.1; hypothetical protein BN946_scf185039.g10 [Trametes cinnabarina]}
1430	A01430	{Chr02:514203:514742:+}	{XP_007366996.1; FAD/NAD(P)-binding domain-containing protein [Dichomitus squalens LYAD-421 SS1]}
1431	A01431	{Chr02:519431:521380:-}	{XP_007371873.1; uncharacterized protein DICSQDRAFT_175982 [Dichomitus squalens LYAD-421 SS1]}
1432	A01432	{Chr02:521423:527430:-}	{KAJ8462998.1; hypothetical protein ONZ51_g10538 [Trametes cubensis]}
1433	A01433	{Chr02:55002:55307:-}	{TBU37135.1; hypothetical protein BD309DRAFT_932828 [Dichomitus squalens]}
1434	A01434	{Chr02:534516:542841:+}	{OJT08771.1; Retrovirus-related Pol polyprotein from transposon 17.6, partial [Trametes pubescens]}
1435	A01435	{Chr02:543962:552978:-}	{TBU43920.1; alcohol oxidase [Dichomitus squalens]}
1436	A01436	{Chr02:563728:567300:-}	{TFY53884.1; hypothetical protein EVJ58_g9191 [Rhodofomes roseus]}
1437	A01437	{Chr02:567495:569021:-}	{XP_007371939.1; uncharacterized protein DICSQDRAFT_74566 [Dichomitus squalens LYAD-421 SS1]}
1438	A01438	{Chr02:571477:571910:-}	{TBU28359.1; hypothetical protein BD311DRAFT_807000 [Dichomitus squalens]}
1439	A01439	{Chr02:578040:583720:-}	{TBU43931.1; cytochrome P450 [Dichomitus squalens]}
1440	A01440	{Chr02:584816:597537:+}	{OJT08771.1; Retrovirus-related Pol polyprotein from transposon 17.6, partial [Trametes pubescens]}
1441	A01441	{Chr02:599361:601510:-}	{TBU43935.1; cytochrome P450 [Dichomitus squalens]}
1442	A01442	{Chr02:603583:606595:+}	{TBU43937.1; hypothetical protein BD309DRAFT_959538 [Dichomitus squalens]}
1443	A01443	{Chr02:610423:610773:+}	{TBU28360.1; hypothetical protein BD311DRAFT_839085 [Dichomitus squalens]}
1444	A01444	{Chr02:55918:60639:-}	{TBU21950.1; hypothetical protein BD311DRAFT_869668 [Dichomitus squalens]}
1445	A01445	{Chr02:612272:614335:+}	{TBU43941.1; 14 alpha-demethylase [Dichomitus squalens]}
1446	A01446	{Chr02:616228:618415:-}	{TBU43943.1; extracellular triacylglycerol lipase precursor [Dichomitus squalens]}
1447	A01447	{Chr02:622692:623897:+}	{TBU53739.1; hypothetical protein BD310DRAFT_937460 [Dichomitus squalens]}
1448	A01448	{Chr02:625074:629866:-}	{TBU39844.1; WD40-repeat-containing domain protein [Dichomitus squalens]}
1449	A01449	{Chr02:632004:633479:-}	{TBU53743.1; hypothetical protein BD310DRAFT_937463 [Dichomitus squalens]}
1450	A01450	{Chr02:635910:637542:+}	{XP_007370953.1; uncharacterized protein DICSQDRAFT_175018 [Dichomitus squalens LYAD-421 SS1]}
1451	A01451	{Chr02:639108:641338:-}	{TBU28362.1; extracellular triacylglycerol lipase precursor [Dichomitus squalens]}
1452	A01452	{Chr02:645196:646683:+}	{TBU28373.1; hypothetical protein BD311DRAFT_807008 [Dichomitus squalens]}
1453	A01453	{Chr02:650622:652109:-}	{TBU28373.1; hypothetical protein BD311DRAFT_807008 [Dichomitus squalens]}
1454	A01454	{Chr02:655967:658197:+}	{TBU28362.1; extracellular triacylglycerol lipase precursor [Dichomitus squalens]}
1455	A01455	{Chr02:67013:68309:+}	{XP_007368330.1; uncharacterized protein DICSQDRAFT_66069 [Dichomitus squalens LYAD-421 SS1]}
1456	A01456	{Chr02:659763:661395:-}	{XP_007370953.1; uncharacterized protein DICSQDRAFT_175018 [Dichomitus squalens LYAD-421 SS1]}
1457	A01457	{Chr02:663676:667376:+}	{TBU36502.1; glycoside hydrolase [Dichomitus squalens]}
1458	A01458	{Chr02:682710:694102:-}	{THH28092.1; hypothetical protein EUX98_g6098 [Antrodiella citrinella]}
1459	A01459	{Chr02:695878:697307:+}	{TBU39018.1; hypothetical protein BD309DRAFT_469844 [Dichomitus squalens]}
1460	A01460	{Chr02:697626:699092:-}	{TBU39019.1; hypothetical protein BD309DRAFT_970623 [Dichomitus squalens]}
1461	A01461	{Chr02:720618:722171:-}	{TBU28403.1; glycosyltransferase family 15 protein [Dichomitus squalens]}
1462	A01462	{Chr02:747694:749113:+}	{NA}
1463	A01463	{Chr02:754408:759170:-}	{TBU28412.1; hypothetical protein BD311DRAFT_663539 [Dichomitus squalens]}
1464	A01464	{Chr02:760883:762705:+}	{TBU28414.1; Aldo/keto reductase [Dichomitus squalens]}
1465	A01465	{Chr02:763403:764271:+}	{TBU28415.1; hypothetical protein BD311DRAFT_663487 [Dichomitus squalens]}
1466	A01466	{Chr02:73557:74134:-}	{XP_007368331.1; uncharacterized protein DICSQDRAFT_172518 [Dichomitus squalens LYAD-421 SS1|Dichomitus squalens]}
1467	A01467	{Chr02:765249:768038:-}	{TBU51949.1; MFS general substrate transporter [Dichomitus squalens]}
1468	A01468	{Chr02:769650:770386:+}	{TBU28417.1; hypothetical protein BD311DRAFT_807035 [Dichomitus squalens]}
1469	A01469	{Chr02:770540:771631:+}	{TBU28418.1; hypothetical protein BD311DRAFT_328827 [Dichomitus squalens]}
1470	A01470	{Chr02:773625:773930:+}	{NA}
1471	A01471	{Chr02:774531:777258:-}	{TBU28420.1; hypothetical protein BD311DRAFT_797246 [Dichomitus squalens]}
1472	A01472	{Chr02:778564:779001:-}	{TBU37151.1; hypothetical protein BD309DRAFT_877007, partial [Dichomitus squalens]}
1473	A01473	{Chr02:779281:779727:+}	{TBU28421.1; hypothetical protein BD311DRAFT_865529 [Dichomitus squalens]}
1474	A01474	{Chr02:781750:782839:-}	{TBU37150.1; hypothetical protein BD309DRAFT_1084851 [Dichomitus squalens]}
1475	A01475	{Chr02:783583:784616:+}	{XP_007366939.1; uncharacterized protein DICSQDRAFT_171229 [Dichomitus squalens LYAD-421 SS1]}
1476	A01476	{Chr02:785028:786179:-}	{TBU36565.1; hypothetical protein BD309DRAFT_1070108 [Dichomitus squalens]}
1477	A01477	{Chr02:75934:77062:+}	{XP_007368332.1; uncharacterized protein DICSQDRAFT_156529 [Dichomitus squalens LYAD-421 SS1]}
1478	A01478	{Chr02:786231:789289:+}	{NA}
1479	A01479	{Chr02:790581:792628:+}	{KAI1795382.1; HET-domain-containing protein [Ganoderma leucocontextum]}
1480	A01480	{Chr02:793225:796001:-}	{TBU28427.1; BAR-domain-containing protein [Dichomitus squalens]}
1481	A01481	{Chr02:796757:799516:-}	{XP_007366931.1; SWI/SNF complex 60 kDa subunit [Dichomitus squalens LYAD-421 SS1]}
1482	A01482	{Chr02:807592:811278:+}	{TBU38335.1; cytochrome P450 [Dichomitus squalens]}
1483	A01483	{Chr02:812107:813227:-}	{XP_007366929.1; uncharacterized protein DICSQDRAFT_63216 [Dichomitus squalens LYAD-421 SS1]}
1484	A01484	{Chr02:813440:814678:+}	{TBU55729.1; hypothetical protein BD310DRAFT_674070 [Dichomitus squalens]}
1485	A01485	{Chr02:815839:818886:+}	{TBU38338.1; hypothetical protein BD309DRAFT_874589 [Dichomitus squalens]}
1486	A01486	{Chr02:820218:827002:-}	{NA}
1487	A01487	{Chr02:831457:832149:-}	{TBU24844.1; hypothetical protein BD311DRAFT_532721 [Dichomitus squalens]}
1488	A01488	{Chr02:78220:79267:+}	{TBU21940.1; hypothetical protein BD311DRAFT_826750 [Dichomitus squalens]}
1489	A01489	{Chr02:833842:834510:-}	{TBU24846.1; hypothetical protein BD311DRAFT_532998 [Dichomitus squalens]}
1490	A01490	{Chr02:834976:840758:+}	{XP_007366920.1; cytochrome P450 [Dichomitus squalens LYAD-421 SS1]}
1491	A01491	{Chr02:841092:842134:-}	{TBU41118.1; hypothetical protein BD309DRAFT_898715 [Dichomitus squalens]}
1492	A01492	{Chr02:843511:844509:+}	{TBU41117.1; hypothetical protein BD309DRAFT_298367 [Dichomitus squalens]}
1493	A01493	{Chr02:844990:846125:-}	{TBU24851.1; hypothetical protein BD311DRAFT_765676 [Dichomitus squalens]}
1494	A01494	{Chr02:847014:847654:+}	{XP_007366917.1; arp2/3 complex 16 kDa subunit [Dichomitus squalens LYAD-421 SS1|Dichomitus squalens]}
1495	A01495	{Chr02:848534:849010:+}	{KAI0753660.1; hypothetical protein C8Q74DRAFT_329085 [Fomes fomentarius]}
1496	A01496	{Chr02:849507:851806:+}	{TBU24855.1; WD40-repeat-containing domain protein [Dichomitus squalens]}
1497	A01497	{Chr02:855683:857455:+}	{TBU24857.1; terpenoid synthase [Dichomitus squalens]}
1498	A01498	{Chr02:858266:858939:-}	{TBU41111.1; hypothetical protein BD309DRAFT_868935 [Dichomitus squalens]}
1499	A01499	{Chr02:82686:83670:+}	{XP_007368335.1; uncharacterized protein DICSQDRAFT_172522 [Dichomitus squalens LYAD-421 SS1|Dichomitus squalens]}
1500	A01500	{Chr02:861178:862266:-}	{TBU41110.1; hypothetical protein BD309DRAFT_868940 [Dichomitus squalens]}
1501	A01501	{Chr02:863927:865487:-}	{TBU24861.1; hypothetical protein BD311DRAFT_809632 [Dichomitus squalens]}
1502	A01502	{Chr02:866539:874637:-}	{VWO98329.1; Phosducin domain-containing protein [Ganoderma boninense]}
1503	A01503	{Chr02:874710:877379:-}	{XP_007365758.1; uncharacterized protein DICSQDRAFT_170078 [Dichomitus squalens LYAD-421 SS1]}
1504	A01504	{Chr02:878714:880968:+}	{TBU24864.1; heterokaryon incompatibility protein-domain-containing protein [Dichomitus squalens]}
1505	A01505	{Chr02:881014:885505:-}	{TBU24865.1; riboflavin synthase domain-like protein, partial [Dichomitus squalens]}
1506	A01506	{Chr02:885587:885925:-}	{NA}
1507	A01507	{Chr02:886194:888876:+}	{TBU55698.1; beta-lactamase/transpeptidase-like protein, partial [Dichomitus squalens]}
1508	A01508	{Chr02:889722:894704:+}	{TBU41224.1; SNF2 family N-terminal domain-containing protein [Dichomitus squalens]}
1509	A01509	{Chr02:895352:896641:-}	{TBU24870.1; GroES-like protein [Dichomitus squalens]}
1510	A01510	{Chr02:83880:85188:-}	{TBU52646.1; hypothetical protein BD310DRAFT_939787 [Dichomitus squalens]}
1511	A01511	{Chr02:897323:900436:-}	{XP_007371358.1; clathrin binding protein [Dichomitus squalens LYAD-421 SS1|Dichomitus squalens]}
1512	A01512	{Chr02:903601:905743:+}	{XP_007371357.1; cytochrome P450 [Dichomitus squalens LYAD-421 SS1]}
1513	A01513	{Chr02:908465:909926:-}	{XP_007371356.1; mitochondrial tricarboxylate transporter [Dichomitus squalens LYAD-421 SS1]}
1514	A01514	{Chr02:910295:911420:+}	{TBU24877.1; tetrapyrrole biosynthesis, uroporphyrinogen III synthase [Dichomitus squalens]}
1515	A01515	{Chr02:911491:912198:-}	{TBU24878.1; ATP synthase complex subunit H-domain-containing protein [Dichomitus squalens]}
1516	A01516	{Chr02:912399:912873:+}	{TBU24879.1; hypothetical protein BD311DRAFT_765722 [Dichomitus squalens]}
1517	A01517	{Chr02:914609:916226:+}	{TBU24880.1; Aldo/keto reductase [Dichomitus squalens]}
1518	A01518	{Chr02:916596:920821:-}	{TBU24881.1; DNA/RNA polymerase [Dichomitus squalens]}
1519	A01519	{Chr02:925013:926908:+}	{TBU24884.1; HET-domain-containing protein [Dichomitus squalens]}
1520	A01520	{Chr02:927568:928222:+}	{TBU41239.1; hypothetical protein BD309DRAFT_992536 [Dichomitus squalens]}
1521	A01521	{Chr02:12612:17711:-}	{VWO96333.1; Uncharacterized protein, partial [Ganoderma boninense]}
1522	A01522	{Chr02:85783:86749:+}	{XP_007368337.1; uncharacterized protein DICSQDRAFT_66117 [Dichomitus squalens|Dichomitus squalens LYAD-421 SS1]}
1523	A01523	{Chr02:928677:929879:-}	{TBU41240.1; histone-fold-containing protein [Dichomitus squalens]}
1524	A01524	{Chr02:930299:931316:+}	{TBU41241.1; hypothetical protein BD309DRAFT_965719 [Dichomitus squalens]}
1525	A01525	{Chr02:933523:933954:+}	{TBU55678.1; hypothetical protein BD310DRAFT_960669 [Dichomitus squalens]}
1526	A01526	{Chr02:934098:935279:+}	{TBU55677.1; hypothetical protein BD310DRAFT_950591 [Dichomitus squalens]}
1527	A01527	{Chr02:936309:937149:+}	{TBU24891.1; hypothetical protein BD311DRAFT_765738 [Dichomitus squalens]}
1528	A01528	{Chr02:937457:939037:-}	{TBU55675.1; hypothetical protein BD310DRAFT_933059 [Dichomitus squalens]}
1529	A01529	{Chr02:939534:941954:-}	{TBU55674.1; CNH-domain-containing protein [Dichomitus squalens]}
1530	A01530	{Chr02:943548:945161:+}	{TBU24894.1; hypothetical protein BD311DRAFT_867865 [Dichomitus squalens]}
1531	A01531	{Chr02:945849:949480:-}	{TBU24898.1; Pkinase-domain-containing protein [Dichomitus squalens]}
1532	A01532	{Chr02:951451:951750:+}	{TBU24445.1; hypothetical protein BD311DRAFT_790995 [Dichomitus squalens]}
1533	A01533	{Chr02:88085:89424:+}	{TBU21935.1; GroES-like protein [Dichomitus squalens]}
1534	A01534	{Chr02:953755:954651:-}	{TBU55669.1; NAD(P)-binding protein [Dichomitus squalens]}
1535	A01535	{Chr02:955717:957409:-}	{XP_007371336.1; cysteine proteinase [Dichomitus squalens|Dichomitus squalens LYAD-421 SS1]}
1536	A01536	{Chr02:958295:960159:+}	{TBU24895.1; hypothetical protein BD311DRAFT_765751 [Dichomitus squalens]}
1537	A01537	{Chr02:960726:963010:+}	{TBU51347.1; WD40 repeat-like protein [Dichomitus squalens]}
1538	A01538	{Chr02:963890:964949:-}	{TBU55182.1; ubiquitin-conjugating enzyme/RWD-like protein [Dichomitus squalens]}
1539	A01539	{Chr02:965458:967557:+}	{XP_007368503.1; adenylosuccinate lyase [Dichomitus squalens LYAD-421 SS1]}
1540	A01540	{Chr02:971370:971777:+}	{TBU39897.1; hypothetical protein BD309DRAFT_993453 [Dichomitus squalens]}
1541	A01541	{Chr02:974114:974548:-}	{TBU55179.1; hypothetical protein BD310DRAFT_826347 [Dichomitus squalens]}
1542	A01542	{Chr02:985849:988572:-}	{TBU51506.1; hypothetical protein BD310DRAFT_342839 [Dichomitus squalens]}
1543	A01543	{Chr02:992353:992562:-}	{TBU21263.1; hypothetical protein BD311DRAFT_833386 [Dichomitus squalens]}
1544	A01544	{Chr02:96755:97405:+}	{XP_007371557.1; uncharacterized protein DICSQDRAFT_175611 [Dichomitus squalens LYAD-421 SS1]}
1545	A01545	{Chr02:994988:999301:-}	{KAJ8461908.1; hypothetical protein ONZ51_g11243 [Trametes cubensis]}
1546	A01546	{Chr02:1011030:1021084:-}	{TBU36301.1; HET-domain-containing protein [Dichomitus squalens]}
1547	A01547	{Chr02:1021290:1021882:+}	{TBU53839.1; signal recognition particle, SRP9/SRP14 subunit [Dichomitus squalens]}
1548	A01548	{Chr02:1022351:1023088:-}	{TBU53840.1; S-adenosyl-L-methionine-dependent methyltransferase [Dichomitus squalens]}
1549	A01549	{Chr02:1023805:1024893:+}	{TBU53841.1; hypothetical protein BD310DRAFT_909254 [Dichomitus squalens]}
1550	A01550	{Chr02:1027429:1037558:-}	{TBU21799.1; alkaline phosphatase-like protein [Dichomitus squalens]}
1551	A01551	{Chr02:1041607:1042719:+}	{TBU21796.1; hypothetical protein BD311DRAFT_188914 [Dichomitus squalens]}
1552	A01552	{Chr02:1043727:1046101:+}	{TBU53852.1; hypothetical protein BD310DRAFT_127260 [Dichomitus squalens]}
1553	A01553	{Chr02:1047170:1051522:-}	{NA}
1554	A01554	{Chr02:1052567:1052908:-}	{CDO69962.1; hypothetical protein BN946_scf184836.g36 [Trametes cinnabarina]}
1555	A01555	{Chr02:97431:99020:+}	{TBU36312.1; hypothetical protein BD309DRAFT_1024436 [Dichomitus squalens]}
1556	A01556	{Chr02:1053156:1056668:-}	{XP_007368527.1; Aldo/keto reductase, partial [Dichomitus squalens LYAD-421 SS1]}
1557	A01557	{Chr02:1057493:1065779:-}	{OJT08771.1; Retrovirus-related Pol polyprotein from transposon 17.6, partial [Trametes pubescens]}
1558	A01558	{Chr02:1066556:1067734:+}	{XP_007364835.1; uncharacterized protein DICSQDRAFT_135718 [Dichomitus squalens LYAD-421 SS1]}
1559	A01559	{Chr02:1067929:1070997:+}	{TFY53884.1; hypothetical protein EVJ58_g9191 [Rhodofomes roseus]}
1560	A01560	{Chr02:1071067:1071501:+}	{TFY50525.1; hypothetical protein EVJ58_g11012, partial [Rhodofomes roseus]}
1561	A01561	{Chr02:1072252:1073095:-}	{TBU26135.1; hypothetical protein BD311DRAFT_699044, partial [Dichomitus squalens]}
1562	A01562	{Chr02:1077681:1083544:-}	{XP_007368529.1; alpha/beta-hydrolase [Dichomitus squalens LYAD-421 SS1]}
1563	A01563	{Chr02:1084384:1086333:+}	{XP_007368530.1; uncharacterized protein DICSQDRAFT_182370 [Dichomitus squalens LYAD-421 SS1]}
1564	A01564	{Chr02:1087368:1089220:-}	{TBU29642.1; norsolorinic acid reductase [Dichomitus squalens]}
1565	A01565	{Chr02:1089882:1091417:+}	{TBU29643.1; cytochrome P450 [Dichomitus squalens]}
1566	A01566	{Chr02:99090:102787:+}	{KAJ8457396.1; hypothetical protein ONZ51_g11556 [Trametes cubensis]}
1567	A01567	{Chr02:1092079:1093453:+}	{XP_007368534.1; cytochrome P450 [Dichomitus squalens|Dichomitus squalens LYAD-421 SS1]}
1568	A01568	{Chr02:1094398:1095842:-}	{TBU53867.1; HAD-like protein [Dichomitus squalens]}
1569	A01569	{Chr02:1097259:1098546:+}	{XP_007368536.1; alpha/beta-hydrolase [Dichomitus squalens LYAD-421 SS1]}
1570	A01570	{Chr02:1101980:1102931:-}	{TBU29649.1; phospholipid methyltransferase [Dichomitus squalens]}
1571	A01571	{Chr02:1103857:1105033:+}	{XP_007368539.1; uncharacterized protein DICSQDRAFT_66523 [Dichomitus squalens LYAD-421 SS1]}
1572	A01572	{Chr02:1106176:1107335:-}	{TBU29651.1; heterokaryon incompatibility protein-domain-containing protein [Dichomitus squalens]}
1573	A01573	{Chr02:1111082:1112909:+}	{TBU29652.1; Aldo/keto reductase [Dichomitus squalens]}
1574	A01574	{Chr02:1113633:1118650:-}	{XP_007368543.1; WD40 repeat-like protein [Dichomitus squalens LYAD-421 SS1]}
1575	A01575	{Chr02:1121658:1122545:+}	{TBU51191.1; hypothetical protein BD310DRAFT_382491 [Dichomitus squalens]}
1576	A01576	{Chr02:1123692:1124603:+}	{TBU36461.1; ricin B-like lectin [Dichomitus squalens]}
1577	A01577	{Chr02:106486:107997:-}	{XP_007370952.1; uncharacterized protein DICSQDRAFT_71809 [Dichomitus squalens LYAD-421 SS1]}
1578	A01578	{Chr02:1128344:1131584:-}	{TBU23895.1; P-loop containing nucleoside triphosphate hydrolase protein [Dichomitus squalens]}
1579	A01579	{Chr02:1131799:1136375:+}	{TBU23894.1; hypothetical protein BD311DRAFT_781401 [Dichomitus squalens]}
1580	A01580	{Chr02:1137850:1142329:+}	{TBU29661.1; hypothetical protein BD311DRAFT_660619 [Dichomitus squalens]}
1581	A01581	{Chr02:1142931:1144056:+}	{TBU21793.1; hypothetical protein BD311DRAFT_827603 [Dichomitus squalens]}
1582	A01582	{Chr02:1148075:1149601:+}	{XP_007371939.1; uncharacterized protein DICSQDRAFT_74566 [Dichomitus squalens LYAD-421 SS1]}
1583	A01583	{Chr02:1149796:1153368:+}	{TFY53884.1; hypothetical protein EVJ58_g9191 [Rhodofomes roseus]}
1584	A01584	{Chr02:1155737:1161063:-}	{PIL28276.1; hypothetical protein GSI_09564 [Ganoderma sinense ZZ0214-1]}
1585	A01585	{Chr02:1162453:1164604:-}	{TBU40748.1; ABC1-domain-containing protein [Dichomitus squalens]}
1586	A01586	{Chr02:1165116:1166106:-}	{XP_007368544.1; ricin B-like lectin [Dichomitus squalens LYAD-421 SS1]}
1587	A01587	{Chr02:1170101:1172398:-}	{KAJ3003035.1; hypothetical protein NUW54_g5516 [Trametes sanguinea]}
1588	A01588	{Chr02:108485:111451:-}	{OJT11574.1; Retrovirus-related Pol polyprotein from transposon TNT 1-94, partial [Trametes pubescens]}
1589	A01589	{Chr02:1173153:1174490:+}	{XP_007369915.1; uncharacterized protein DICSQDRAFT_17874, partial [Dichomitus squalens LYAD-421 SS1]}
1590	A01590	{Chr02:1174742:1179177:+}	{THH18503.1; hypothetical protein EUX98_g8948 [Antrodiella citrinella]}
1591	A01591	{Chr02:1179596:1181092:-}	{XP_007368008.1; uncharacterized protein DICSQDRAFT_172211, partial [Dichomitus squalens LYAD-421 SS1]}
1592	A01592	{Chr02:1183476:1186516:-}	{NA}
1593	A01593	{Chr02:1190580:1196647:-}	{KAJ3019200.1; hypothetical protein NUW54_g146 [Trametes sanguinea]}
1594	A01594	{Chr02:1198211:1199345:+}	{TBU29661.1; hypothetical protein BD311DRAFT_660619 [Dichomitus squalens]}
1595	A01595	{Chr02:1200301:1201214:+}	{TBU36298.1; ricin B lectin domain-containing protein [Dichomitus squalens]}
1596	A01596	{Chr02:1201723:1202690:+}	{TBU53852.1; hypothetical protein BD310DRAFT_127260 [Dichomitus squalens]}
1597	A01597	{Chr02:1203918:1209124:-}	{TBU40748.1; ABC1-domain-containing protein [Dichomitus squalens]}
1598	A01598	{Chr02:1210074:1210607:-}	{TBU29659.1; ricin B-like lectin [Dichomitus squalens]}
1599	A01599	{Chr02:115997:117432:-}	{TBU21858.1; NAD(P)-binding protein [Dichomitus squalens]}
1600	A01600	{Chr02:1211526:1212611:-}	{XP_007368554.1; dienelactone hydrolase endo-1,3,1,4-beta-D-glucanase [Dichomitus squalens LYAD-421 SS1|Dichomitus squalens]}
1601	A01601	{Chr02:1215720:1217417:+}	{TBU29669.1; hypothetical protein BD311DRAFT_756007 [Dichomitus squalens]}
1602	A01602	{Chr02:1218398:1219556:+}	{TBU29670.1; hypothetical protein BD311DRAFT_660746 [Dichomitus squalens]}
1603	A01603	{Chr02:1220328:1222051:-}	{TBU29671.1; hypothetical protein BD311DRAFT_660512 [Dichomitus squalens]}
1604	A01604	{Chr02:1222716:1225600:-}	{TBU54193.1; iron permease [Dichomitus squalens]}
1605	A01605	{Chr02:1225848:1236236:+}	{TBU29673.1; hypothetical protein BD311DRAFT_833590 [Dichomitus squalens]}
1606	A01606	{Chr02:1236396:1237982:+}	{TBU36312.1; hypothetical protein BD309DRAFT_1024436 [Dichomitus squalens]}
1607	A01607	{Chr02:1238378:1239838:+}	{KAJ8462648.1; hypothetical protein ONZ51_g10767 [Trametes cubensis]}
1608	A01608	{Chr02:1240706:1241548:+}	{XP_007371758.1; uncharacterized protein DICSQDRAFT_25714, partial [Dichomitus squalens LYAD-421 SS1]}
1609	A01609	{Chr02:1242099:1245671:-}	{TFY53884.1; hypothetical protein EVJ58_g9191 [Rhodofomes roseus]}
1610	A01610	{Chr02:124287:126588:-}	{TBU21860.1; hypothetical protein BD311DRAFT_800754 [Dichomitus squalens]}
1611	A01611	{Chr02:1245866:1246438:-}	{XP_007371870.1; uncharacterized protein DICSQDRAFT_74213 [Dichomitus squalens LYAD-421 SS1]}
1612	A01612	{Chr02:1246457:1247332:-}	{XP_007371869.1; uncharacterized protein DICSQDRAFT_141950 [Dichomitus squalens LYAD-421 SS1]}
1613	A01613	{Chr02:1247843:1248728:+}	{VWO97139.1; Cell pattern formation-associated protein MSTU1 (Stunted protein A), partial [Ganoderma boninense]}
1614	A01614	{Chr02:1249316:1252444:-}	{KAJ8456797.1; hypothetical protein ONZ51_g11913 [Trametes cubensis]}
1615	A01615	{Chr02:1253083:1255550:-}	{XP_007365606.1; uncharacterized protein DICSQDRAFT_169932, partial [Dichomitus squalens LYAD-421 SS1]}
1616	A01616	{Chr02:1256388:1262765:+}	{PIL33105.1; hypothetical protein GSI_04554 [Ganoderma sinense ZZ0214-1]}
1617	A01617	{Chr02:1265048:1265737:-}	{KAF9795656.1; hypothetical protein IEO21_11082 [Postia placenta]}
1618	A01618	{Chr02:1266187:1267713:+}	{XP_007371939.1; uncharacterized protein DICSQDRAFT_74566 [Dichomitus squalens LYAD-421 SS1]}
1619	A01619	{Chr02:1267908:1271480:+}	{TFY53884.1; hypothetical protein EVJ58_g9191 [Rhodofomes roseus]}
1620	A01620	{Chr02:1271857:1276279:-}	{KAJ8457396.1; hypothetical protein ONZ51_g11556 [Trametes cubensis]}
1621	A01621	{Chr02:127382:129588:-}	{TBU21861.1; hypothetical protein BD311DRAFT_792514 [Dichomitus squalens]}
1622	A01622	{Chr02:1276667:1281967:-}	{OJT10706.1; Retrovirus-related Pol polyprotein from transposon TNT 1-94 [Trametes pubescens]}
1623	A01623	{Chr02:1283048:1284027:-}	{KAI1781909.1; hypothetical protein LXA43DRAFT_1105126 [Ganoderma leucocontextum]}
1624	A01624	{Chr02:1284308:1285323:+}	{XP_007365731.1; uncharacterized protein DICSQDRAFT_170052 [Dichomitus squalens LYAD-421 SS1]}
1625	A01625	{Chr02:1285842:1289414:-}	{TFY53884.1; hypothetical protein EVJ58_g9191 [Rhodofomes roseus]}
1626	A01626	{Chr02:1289609:1290549:-}	{XP_007371870.1; uncharacterized protein DICSQDRAFT_74213 [Dichomitus squalens LYAD-421 SS1]}
1627	A01627	{Chr02:1291327:1291935:+}	{XP_007364835.1; uncharacterized protein DICSQDRAFT_135718 [Dichomitus squalens LYAD-421 SS1]}
1628	A01628	{Chr02:1291954:1292526:+}	{XP_007371870.1; uncharacterized protein DICSQDRAFT_74213 [Dichomitus squalens LYAD-421 SS1]}
1629	A01629	{Chr02:1292721:1296292:+}	{TFY53884.1; hypothetical protein EVJ58_g9191 [Rhodofomes roseus]}
1630	A01630	{Chr02:1297004:1297481:-}	{XP_007365510.1; uncharacterized protein DICSQDRAFT_169821 [Dichomitus squalens LYAD-421 SS1]}
1631	A01631	{Chr02:1304425:1308806:+}	{TBU29677.1; glycogen phosphorylase [Dichomitus squalens]}
1632	A01632	{Chr02:19302:24986:-}	{NA}
1633	A01633	{Chr02:132405:133208:+}	{KAI1784189.1; hypothetical protein LXA43DRAFT_1043539, partial [Ganoderma leucocontextum]}
1634	A01634	{Chr02:1309118:1311252:-}	{TBU29678.1; heterokaryon incompatibility protein-domain-containing protein [Dichomitus squalens]}
1635	A01635	{Chr02:1313347:1319354:+}	{KAJ8462998.1; hypothetical protein ONZ51_g10538 [Trametes cubensis]}
1636	A01636	{Chr02:1319397:1321926:+}	{XP_007371880.1; uncharacterized protein DICSQDRAFT_175993 [Dichomitus squalens LYAD-421 SS1]}
1637	A01637	{Chr02:1324661:1328127:-}	{TFY53884.1; hypothetical protein EVJ58_g9191 [Rhodofomes roseus]}
1638	A01638	{Chr02:1329005:1330204:-}	{XP_007364835.1; uncharacterized protein DICSQDRAFT_135718 [Dichomitus squalens LYAD-421 SS1]}
1639	A01639	{Chr02:1331134:1341291:+}	{KAJ3019200.1; hypothetical protein NUW54_g146 [Trametes sanguinea]}
1640	A01640	{Chr02:1341894:1344131:+}	{PIL37604.1; hypothetical protein GSI_01298 [Ganoderma sinense ZZ0214-1]}
1641	A01641	{Chr02:1345620:1347282:-}	{TBU36288.1; hypothetical protein BD309DRAFT_1024461 [Dichomitus squalens]}
1642	A01642	{Chr02:1348687:1349972:+}	{TBU36576.1; hypothetical protein BD309DRAFT_995548 [Dichomitus squalens]}
1643	A01643	{Chr02:1350717:1365954:-}	{KAJ3019200.1; hypothetical protein NUW54_g146 [Trametes sanguinea]}
1644	A01644	{Chr02:134774:143110:-}	{KAJ8461908.1; hypothetical protein ONZ51_g11243 [Trametes cubensis]}
1645	A01645	{Chr02:1366880:1369688:+}	{TBU29679.1; Aldo/keto reductase [Dichomitus squalens]}
1646	A01646	{Chr02:1370077:1371884:-}	{TBU29680.1; Aldo/keto reductase [Dichomitus squalens]}
1647	A01647	{Chr02:1399614:1402468:-}	{TBU29692.1; RNA-binding domain-containing protein [Dichomitus squalens]}
1648	A01648	{Chr02:1402738:1416790:+}	{TBU29694.1; SNF2 family N-terminal domain-containing protein [Dichomitus squalens]}
1649	A01649	{Chr02:1417085:1420875:-}	{TBU29682.1; lysophospholipase [Dichomitus squalens]}
1650	A01650	{Chr02:1421507:1425189:+}	{TBU29699.1; Aldo/keto reductase [Dichomitus squalens]}
1651	A01651	{Chr02:1426944:1431333:-}	{TBU52571.1; WD40 repeat-like protein [Dichomitus squalens]}
1652	A01652	{Chr02:1432524:1434029:-}	{TBU38444.1; hypothetical protein BD309DRAFT_930689 [Dichomitus squalens]}
1653	A01653	{Chr02:1438827:1440902:+}	{TBU52584.1; hypothetical protein BD310DRAFT_831897 [Dichomitus squalens]}
1654	A01654	{Chr02:1443338:1445867:+}	{TBU40909.1; EAP30/Vps36 family-domain-containing protein [Dichomitus squalens]}
1655	A01655	{Chr02:143834:144270:-}	{XP_007368343.1; uncharacterized protein DICSQDRAFT_138924 [Dichomitus squalens LYAD-421 SS1|Dichomitus squalens]}
1656	A01656	{Chr02:1447755:1461624:-}	{TBU52582.1; hypothetical protein BD310DRAFT_224598 [Dichomitus squalens]}
1657	A01657	{Chr02:1463888:1466672:+}	{TBU52576.1; MFS general substrate transporter [Dichomitus squalens]}
1658	A01658	{Chr02:1467520:1470480:-}	{TBU52575.1; hypothetical protein BD310DRAFT_831898 [Dichomitus squalens]}
1659	A01659	{Chr02:1470941:1473104:-}	{TBU40900.1; hypothetical protein BD309DRAFT_926335 [Dichomitus squalens]}
1660	A01660	{Chr02:1475045:1483551:+}	{NA}
1661	A01661	{Chr02:1485248:1486876:-}	{TBU29725.1; cytochrome P450 [Dichomitus squalens]}
1662	A01662	{Chr02:1490168:1494576:+}	{TBU29728.1; STE3-domain-containing protein [Dichomitus squalens]}
1663	A01663	{Chr02:1496278:1497750:-}	{TBU29729.1; STE3-domain-containing protein [Dichomitus squalens]}
1664	A01664	{Chr02:1503881:1505605:-}	{KAI1782656.1; STE3-domain-containing protein [Ganoderma leucocontextum]}
1665	A01665	{Chr02:1507810:1509325:-}	{KAI0742594.1; STE3-domain-containing protein [Daedaleopsis nitida]}
1666	A01666	{Chr02:146858:148301:-}	{TBU21865.1; GroES-like protein [Dichomitus squalens]}
1667	A01667	{Chr02:1511698:1511910:-}	{NA}
1668	A01668	{Chr02:1512602:1514239:-}	{VWO99366.1; Pheromone receptor CPRa1p [Ganoderma boninense]}
1669	A01669	{Chr02:1516750:1518345:-}	{TBU43027.1; putative fungal pheromoneG-protein-coupled receptor, partial [Dichomitus squalens]}
1670	A01670	{Chr02:1519737:1521260:-}	{TBU29743.1; STE3-domain-containing protein [Dichomitus squalens]}
1671	A01671	{Chr02:1524957:1526483:+}	{TBU56147.1; STE3-domain-containing protein [Dichomitus squalens]}
1672	A01672	{Chr02:1527018:1529117:-}	{TBU29747.1; WD40 repeat-like protein [Dichomitus squalens]}
1673	A01673	{Chr02:1529977:1531631:+}	{TBU29748.1; hypothetical protein BD311DRAFT_777394 [Dichomitus squalens]}
1674	A01674	{Chr02:1532289:1533119:-}	{TBU29749.1; hypothetical protein BD311DRAFT_864620 [Dichomitus squalens]}
1675	A01675	{Chr02:1534142:1534889:-}	{TBU56151.1; hypothetical protein BD310DRAFT_932005 [Dichomitus squalens]}
1676	A01676	{Chr02:1535473:1536408:-}	{TBU29751.1; Endonuclease/exonuclease/phosphatase [Dichomitus squalens]}
1677	A01677	{Chr02:151486:152820:+}	{TBU21866.1; globin-like protein [Dichomitus squalens]}
1678	A01678	{Chr02:1537087:1539468:+}	{TBU29752.1; eukaryotic translation initiation factor SUI1 family protein [Dichomitus squalens]}
1679	A01679	{Chr02:1539780:1541552:+}	{TBU29753.1; Zn-dependent exopeptidase [Dichomitus squalens]}
1680	A01680	{Chr02:1542866:1545002:+}	{TBU43038.1; hypothetical protein BD309DRAFT_961622 [Dichomitus squalens]}
1681	A01681	{Chr02:1546733:1548517:+}	{TBU43039.1; Aldo/keto reductase [Dichomitus squalens]}
1682	A01682	{Chr02:1548836:1549592:-}	{TBU56157.1; hypothetical protein BD310DRAFT_1040684 [Dichomitus squalens]}
1683	A01683	{Chr02:1550742:1558419:+}	{TBU43039.1; Aldo/keto reductase [Dichomitus squalens]}
1684	A01684	{Chr02:1558738:1559494:-}	{TBU56157.1; hypothetical protein BD310DRAFT_1040684 [Dichomitus squalens]}
1685	A01685	{Chr02:1560644:1568321:+}	{TBU43039.1; Aldo/keto reductase [Dichomitus squalens]}
1686	A01686	{Chr02:1568640:1569396:-}	{TBU56157.1; hypothetical protein BD310DRAFT_1040684 [Dichomitus squalens]}
1687	A01687	{Chr02:1570546:1578223:+}	{TBU43039.1; Aldo/keto reductase [Dichomitus squalens]}
1688	A01688	{Chr02:156890:158783:+}	{TBU21868.1; hypothetical protein BD311DRAFT_869713 [Dichomitus squalens]}
1689	A01689	{Chr02:1578542:1579290:-}	{TBU29757.1; hypothetical protein BD311DRAFT_692523 [Dichomitus squalens]}
1690	A01690	{Chr02:1579623:1581084:+}	{TBU56158.1; hypothetical protein BD310DRAFT_960407 [Dichomitus squalens]}
1691	A01691	{Chr02:1581937:1585784:-}	{XP_007371652.1; Pkinase-domain-containing protein [Dichomitus squalens|Dichomitus squalens LYAD-421 SS1]}
1692	A01692	{Chr02:1587959:1590214:-}	{TBU56161.1; hypothetical protein BD310DRAFT_968865 [Dichomitus squalens]}
1693	A01693	{Chr02:1591290:1593905:-}	{TBU22143.1; hypothetical protein BD311DRAFT_733409 [Dichomitus squalens]}
1694	A01694	{Chr02:1594995:1595473:-}	{XP_007367985.1; mitochondrial 30S ribosomal protein S19 [Dichomitus squalens|Dichomitus squalens LYAD-421 SS1]}
1695	A01695	{Chr02:1595735:1597196:+}	{TBU43097.1; hypothetical protein BD309DRAFT_961523 [Dichomitus squalens]}
1696	A01696	{Chr02:1602900:1603148:-}	{WBU87311.1; pheromone precursor [Ganoderma boninense]}
1697	A01697	{Chr02:1610653:1612722:-}	{TBU22152.1; Zn-dependent exopeptidase [Dichomitus squalens]}
1698	A01698	{Chr02:1616036:1622410:+}	{TBU56170.1; glycosyltransferase family 20-domain-containing protein [Dichomitus squalens]}
1699	A01699	{Chr02:160511:161777:-}	{TBU51743.1; GroES-like protein [Dichomitus squalens]}
1700	A01700	{Chr02:1625181:1625846:-}	{TBU22159.1; hypothetical protein BD311DRAFT_811730 [Dichomitus squalens]}
1701	A01701	{Chr02:1627189:1628375:-}	{TBU56175.1; hypothetical protein BD310DRAFT_855505 [Dichomitus squalens]}
1702	A01702	{Chr02:1628840:1630094:+}	{XP_007367999.1; rRNA adenine dimethylase [Dichomitus squalens LYAD-421 SS1|Dichomitus squalens]}
1703	A01703	{Chr02:1630998:1635462:+}	{TBU43080.1; P-loop containing nucleoside triphosphate hydrolase protein [Dichomitus squalens]}
1704	A01704	{Chr02:1636583:1638046:+}	{XP_007368002.1; uncharacterized protein DICSQDRAFT_172201 [Dichomitus squalens|Dichomitus squalens LYAD-421 SS1]}
1705	A01705	{Chr02:1638125:1639597:-}	{TBU21666.1; SET domain-containing protein [Dichomitus squalens]}
1706	A01706	{Chr02:1639854:1640333:+}	{TBU21667.1; bola protein [Dichomitus squalens]}
1707	A01707	{Chr02:1641155:1642802:+}	{TBU56182.1; hypothetical protein BD310DRAFT_932087 [Dichomitus squalens]}
1708	A01708	{Chr02:1644167:1645153:-}	{TBU21669.1; hypothetical protein BD311DRAFT_812111 [Dichomitus squalens]}
1709	A01709	{Chr02:1645780:1646457:-}	{TBU21670.1; hypothetical protein BD311DRAFT_771769 [Dichomitus squalens]}
1710	A01710	{Chr02:162868:165295:+}	{TBU51741.1; methyltransferase domain-containing protein [Dichomitus squalens]}
1711	A01711	{Chr02:1648254:1648936:-}	{TBU21673.1; hypothetical protein BD311DRAFT_771774 [Dichomitus squalens]}
1712	A01712	{Chr02:1650151:1651260:-}	{TBU21674.1; hypothetical protein BD311DRAFT_677841 [Dichomitus squalens]}
1713	A01713	{Chr02:1653617:1655260:+}	{TBU21675.1; hypothetical protein BD311DRAFT_220291 [Dichomitus squalens]}
1714	A01714	{Chr02:1656779:1657057:-}	{NA}
1715	A01715	{Chr02:1657641:1662819:-}	{TBU49170.1; hypothetical protein BD309DRAFT_1031984 [Dichomitus squalens]}
1716	A01716	{Chr02:1663155:1665941:+}	{TBU49171.1; hypothetical protein BD309DRAFT_882748 [Dichomitus squalens]}
1717	A01717	{Chr02:1667617:1668879:+}	{TBU43067.1; hypothetical protein BD309DRAFT_132677 [Dichomitus squalens]}
1718	A01718	{Chr02:1670813:1676138:-}	{TBU39216.1; hypothetical protein BD309DRAFT_993908 [Dichomitus squalens]}
1719	A01719	{Chr02:1676905:1677294:-}	{TBU39217.1; hypothetical protein BD309DRAFT_1022293 [Dichomitus squalens]}
1720	A01720	{Chr02:1680251:1680818:+}	{TBU31186.1; hypothetical protein BD311DRAFT_131416 [Dichomitus squalens]}
1721	A01721	{Chr02:167426:168087:-}	{TBU36882.1; hypothetical protein BD309DRAFT_975054 [Dichomitus squalens]}
1722	A01722	{Chr02:1682022:1682607:+}	{XP_007368017.1; uncharacterized protein DICSQDRAFT_172221 [Dichomitus squalens LYAD-421 SS1]}
1723	A01723	{Chr02:1683473:1686237:+}	{TBU39222.1; MFS general substrate transporter [Dichomitus squalens]}
1724	A01724	{Chr02:1687014:1688095:-}	{TBU39223.1; hypothetical protein BD309DRAFT_872738 [Dichomitus squalens]}
1725	A01725	{Chr02:1690788:1693786:-}	{KAF8132685.1; hypothetical protein K438DRAFT_1998460 [Mycena galopus ATCC 62051]}
1726	A01726	{Chr02:1694923:1695893:+}	{NA}
1727	A01727	{Chr02:1697303:1701685:+}	{TBU39226.1; galactose oxidase [Dichomitus squalens]}
1728	A01728	{Chr02:1705116:1706683:+}	{XP_007368022.1; uncharacterized protein DICSQDRAFT_172224 [Dichomitus squalens LYAD-421 SS1]}
1729	A01729	{Chr02:1710611:1713000:-}	{TBU31194.1; sure-like protein [Dichomitus squalens]}
1730	A01730	{Chr02:1717587:1725280:-}	{KAJ3019200.1; hypothetical protein NUW54_g146 [Trametes sanguinea]}
1731	A01731	{Chr02:1729440:1732059:-}	{TBU31194.1; sure-like protein [Dichomitus squalens]}
1732	A01732	{Chr02:170813:172088:-}	{TBU51743.1; GroES-like protein [Dichomitus squalens]}
1733	A01733	{Chr02:1734478:1736075:+}	{TBU38847.1; branched-chain amino acid aminotransferase II [Dichomitus squalens]}
1734	A01734	{Chr02:1736328:1737881:-}	{TBU38848.1; tRNA pseudouridine synthase [Dichomitus squalens]}
1735	A01735	{Chr02:1738631:1740518:+}	{TBU31197.1; peptidase C65 Otubain-domain-containing protein [Dichomitus squalens]}
1736	A01736	{Chr02:1741274:1742596:+}	{OBZ74491.1; Non-histone chromosomal protein 6 [Grifola frondosa]}
1737	A01737	{Chr02:1745375:1746058:+}	{TBU31200.1; hypothetical protein BD311DRAFT_752842 [Dichomitus squalens]}
1738	A01738	{Chr02:1747445:1748128:+}	{TBU43071.1; hypothetical protein BD309DRAFT_132753 [Dichomitus squalens]}
1739	A01739	{Chr02:1756481:1757723:+}	{TBU31227.1; sure-like protein [Dichomitus squalens]}
1740	A01740	{Chr02:1758318:1759559:-}	{TBU31228.1; sure-like protein [Dichomitus squalens]}
1741	A01741	{Chr02:1761379:1763203:+}	{TBU31230.1; hypothetical protein BD311DRAFT_776221 [Dichomitus squalens]}
1742	A01742	{Chr02:1770494:1774223:-}	{TBU57172.1; leucine-tRNA ligase [Dichomitus squalens]}
1743	A01743	{Chr02:26974:27537:+}	{TBU21057.1; hypothetical protein BD311DRAFT_679486 [Dichomitus squalens]}
1744	A01744	{Chr02:173179:175606:+}	{TBU51741.1; methyltransferase domain-containing protein [Dichomitus squalens]}
1745	A01745	{Chr02:1776204:1779000:+}	{TBU39302.1; MFS general substrate transporter [Dichomitus squalens]}
1746	A01746	{Chr02:1779781:1780544:-}	{XP_007368043.1; uncharacterized protein DICSQDRAFT_89559 [Dichomitus squalens LYAD-421 SS1|Dichomitus squalens]}
1747	A01747	{Chr02:1782953:1784793:+}	{TBU39300.1; Oxysterol-binding protein [Dichomitus squalens]}
1748	A01748	{Chr02:1796249:1798261:-}	{TBU39295.1; hypothetical protein BD309DRAFT_1003816 [Dichomitus squalens]}
1749	A01749	{Chr02:1800371:1801239:+}	{TBU31243.1; hypothetical protein BD311DRAFT_786610 [Dichomitus squalens]}
1750	A01750	{Chr02:1802468:1803238:-}	{TBU31244.1; hypothetical protein BD311DRAFT_657004 [Dichomitus squalens]}
1751	A01751	{Chr02:1804406:1805085:+}	{TBU31245.1; hypothetical protein BD311DRAFT_795566 [Dichomitus squalens]}
1752	A01752	{Chr02:1805874:1806859:-}	{TBU31247.1; hypothetical protein BD311DRAFT_752906, partial [Dichomitus squalens]}
1753	A01753	{Chr02:1807502:1808807:-}	{XP_007368050.1; uncharacterized protein DICSQDRAFT_182075 [Dichomitus squalens LYAD-421 SS1|Dichomitus squalens]}
1754	A01754	{Chr02:1809727:1810524:+}	{XP_007368051.1; uncharacterized protein DICSQDRAFT_138712 [Dichomitus squalens LYAD-421 SS1]}
1755	A01755	{Chr02:177737:178398:-}	{TBU36882.1; hypothetical protein BD309DRAFT_975054 [Dichomitus squalens]}
1756	A01756	{Chr02:1812636:1813077:-}	{TBU36474.1; hypothetical protein BD309DRAFT_734733 [Dichomitus squalens]}
1757	A01757	{Chr02:1815296:1815874:-}	{XP_007368055.1; uncharacterized protein DICSQDRAFT_109089 [Dichomitus squalens LYAD-421 SS1]}
1758	A01758	{Chr02:1817132:1821272:+}	{XP_007368056.1; uncharacterized protein DICSQDRAFT_109092 [Dichomitus squalens|Dichomitus squalens LYAD-421 SS1]}
1759	A01759	{Chr02:1821639:1822908:-}	{TBU31254.1; hypothetical protein BD311DRAFT_804764 [Dichomitus squalens]}
1760	A01760	{Chr02:1825502:1826304:-}	{TBU31256.1; endoplasmic reticulum protein [Dichomitus squalens]}
1761	A01761	{Chr02:1826808:1829165:+}	{TBU31257.1; cysteine proteinase [Dichomitus squalens]}
1762	A01762	{Chr02:1830439:1831558:+}	{XP_007368060.1; glycoside hydrolase [Dichomitus squalens|Dichomitus squalens LYAD-421 SS1]}
1763	A01763	{Chr02:1833190:1833417:+}	{TBU43156.1; hypothetical protein BD309DRAFT_961384, partial [Dichomitus squalens]}
1764	A01764	{Chr02:1835862:1836496:-}	{TBU57205.1; hypothetical protein BD310DRAFT_881254 [Dichomitus squalens]}
1765	A01765	{Chr02:1837109:1838738:+}	{TBU43151.1; hypothetical protein BD309DRAFT_864881 [Dichomitus squalens]}
1766	A01766	{Chr02:181124:182399:-}	{TBU51743.1; GroES-like protein [Dichomitus squalens]}
1767	A01767	{Chr02:1845047:1845820:+}	{TBU43149.1; hypothetical protein BD309DRAFT_961362, partial [Dichomitus squalens]}
1768	A01768	{Chr02:1846968:1848714:+}	{TBU23407.1; FAD/NAD(P)-binding domain-containing protein [Dichomitus squalens]}
1769	A01769	{Chr02:1849521:1852788:-}	{TBU57209.1; hypothetical protein BD310DRAFT_1020927 [Dichomitus squalens]}
1770	A01770	{Chr02:1853775:1855012:-}	{TBU57212.1; chitinase [Dichomitus squalens]}
1771	A01771	{Chr02:1855454:1858348:-}	{TBU31272.1; hypothetical protein BD311DRAFT_133752 [Dichomitus squalens]}
1772	A01772	{Chr02:1859934:1867965:-}	{PIL27127.1; hypothetical protein GSI_10268 [Ganoderma sinense ZZ0214-1]}
1773	A01773	{Chr02:1868785:1869595:-}	{TBU31276.1; hypothetical protein BD311DRAFT_752953 [Dichomitus squalens]}
1774	A01774	{Chr02:1870064:1870324:-}	{NA}
1775	A01775	{Chr02:1871772:1872358:-}	{XP_007369766.1; uncharacterized protein DICSQDRAFT_173907 [Dichomitus squalens LYAD-421 SS1|Dichomitus squalens]}
1776	A01776	{Chr02:1876174:1877111:-}	{TBU57219.1; hypothetical protein BD310DRAFT_907310 [Dichomitus squalens]}
1777	A01777	{Chr02:183490:185917:+}	{TBU51741.1; methyltransferase domain-containing protein [Dichomitus squalens]}
1778	A01778	{Chr02:1881501:1884703:-}	{XP_007369768.1; APC amino acid permease [Dichomitus squalens LYAD-421 SS1|Dichomitus squalens]}
1779	A01779	{Chr02:1888545:1890864:+}	{TBU31284.1; MFS general substrate transporter [Dichomitus squalens]}
1780	A01780	{Chr02:1891280:1898233:+}	{TBU57224.1; actin-like ATPase domain-containing protein [Dichomitus squalens]}
1781	A01781	{Chr02:1898523:1901808:-}	{TBU31289.1; auxin efflux carrier [Dichomitus squalens]}
1782	A01782	{Chr02:1902759:1903392:-}	{TBU31290.1; hypothetical protein BD311DRAFT_804782 [Dichomitus squalens]}
1783	A01783	{Chr02:1904217:1905618:+}	{XP_007369775.1; uncharacterized protein DICSQDRAFT_92204 [Dichomitus squalens LYAD-421 SS1|Dichomitus squalens]}
1784	A01784	{Chr02:1907194:1908081:-}	{TBU31292.1; hypothetical protein BD311DRAFT_752995 [Dichomitus squalens]}
1785	A01785	{Chr02:1911250:1912077:+}	{XP_007369777.1; uncharacterized protein DICSQDRAFT_140344 [Dichomitus squalens LYAD-421 SS1]}
1786	A01786	{Chr02:1913034:1918467:-}	{XP_007369778.1; uncharacterized protein DICSQDRAFT_92208 [Dichomitus squalens LYAD-421 SS1|Dichomitus squalens]}
1787	A01787	{Chr02:1920713:1922366:-}	{XP_007369779.1; NAD(P)-binding protein [Dichomitus squalens|Dichomitus squalens LYAD-421 SS1]}
1788	A01788	{Chr02:188048:188709:-}	{TBU36882.1; hypothetical protein BD309DRAFT_975054 [Dichomitus squalens]}
1789	A01789	{Chr02:1925999:1927580:-}	{TBU31298.1; NAD(P)-binding protein [Dichomitus squalens]}
1790	A01790	{Chr02:1928854:1931036:+}	{TBU46489.1; hypothetical protein BD309DRAFT_999055 [Dichomitus squalens]}
1791	A01791	{Chr02:1931231:1933867:-}	{XP_007369782.1; GMC oxidoreductase [Dichomitus squalens LYAD-421 SS1]}
1792	A01792	{Chr02:1936035:1936319:+}	{XP_007369788.1; uncharacterized protein DICSQDRAFT_173927 [Dichomitus squalens LYAD-421 SS1]}
1793	A01793	{Chr02:1939931:1941130:+}	{XP_007364835.1; uncharacterized protein DICSQDRAFT_135718 [Dichomitus squalens LYAD-421 SS1]}
1794	A01794	{Chr02:1941325:1944897:+}	{TFY53884.1; hypothetical protein EVJ58_g9191 [Rhodofomes roseus]}
1795	A01795	{Chr02:1946917:1948295:+}	{TBU55137.1; terpenoid synthase [Dichomitus squalens]}
1796	A01796	{Chr02:1948674:1949169:-}	{XP_007369786.1; uncharacterized protein DICSQDRAFT_69381 [Dichomitus squalens LYAD-421 SS1]}
1797	A01797	{Chr02:1952029:1957007:-}	{KAI1789712.1; hypothetical protein LXA43DRAFT_1096129 [Ganoderma leucocontextum]}
1798	A01798	{Chr02:1957355:1958352:+}	{KAI1789711.1; Metallo-hydrolase/oxidoreductase [Ganoderma leucocontextum]}
1799	A01799	{Chr02:191431:192703:-}	{TBU51743.1; GroES-like protein [Dichomitus squalens]}
1800	A01800	{Chr02:1959961:1962035:-}	{VWO95841.1; N-acyl homoserine lactonase (AHL-lactonase) (Acyl-homoserine lactonase) (EC [Ganoderma boninense]}
1801	A01801	{Chr02:1963950:1964990:+}	{XP_007369786.1; uncharacterized protein DICSQDRAFT_69381 [Dichomitus squalens LYAD-421 SS1]}
1802	A01802	{Chr02:1968838:1971738:-}	{TBU31316.1; hypothetical protein BD311DRAFT_863539 [Dichomitus squalens]}
1803	A01803	{Chr02:1974072:1974788:+}	{NA}
1804	A01804	{Chr02:1976131:1978740:+}	{TBU55132.1; GMC oxidoreductase [Dichomitus squalens]}
1805	A01805	{Chr02:1980389:1982298:+}	{XP_007369784.1; uncharacterized protein DICSQDRAFT_183187, partial [Dichomitus squalens LYAD-421 SS1]}
1806	A01806	{Chr02:1982834:1984994:-}	{XP_007369785.1; cytochrome P450 [Dichomitus squalens LYAD-421 SS1]}
1807	A01807	{Chr02:1986189:1987236:+}	{XP_007369786.1; uncharacterized protein DICSQDRAFT_69381 [Dichomitus squalens LYAD-421 SS1]}
1808	A01808	{Chr02:1987591:1990811:-}	{TBU55137.1; terpenoid synthase [Dichomitus squalens]}
1809	A01809	{Chr02:1993139:1995516:+}	{TBU31310.1; cytochrome P450 [Dichomitus squalens]}
1810	A01810	{Chr02:193793:196211:+}	{TBU36884.1; methyltransferase domain-containing protein, partial [Dichomitus squalens]}
1811	A01811	{Chr02:1996056:2003064:-}	{TBU31311.1; cytochrome P450 [Dichomitus squalens]}
1812	A01812	{Chr02:2004210:2006320:+}	{TBU31313.1; MFS general substrate transporter [Dichomitus squalens]}
1813	A01813	{Chr02:2007298:2008288:+}	{TBU31314.1; Metallo-hydrolase/oxidoreductase [Dichomitus squalens]}
1814	A01814	{Chr02:2008762:2010440:-}	{TBU31315.1; RNA polymerase I associated factor, A49-like protein [Dichomitus squalens]}
1815	A01815	{Chr02:2010806:2014346:+}	{TBU31316.1; hypothetical protein BD311DRAFT_863539 [Dichomitus squalens]}
1816	A01816	{Chr02:2014886:2019191:+}	{TBU46507.1; hypothetical protein BD309DRAFT_1078610 [Dichomitus squalens]}
1817	A01817	{Chr02:2020093:2027983:-}	{TBU46509.1; armadillo-type protein [Dichomitus squalens]}
1818	A01818	{Chr02:2028516:2028917:-}	{XP_007369800.1; uncharacterized protein DICSQDRAFT_163399 [Dichomitus squalens LYAD-421 SS1|Dichomitus squalens]}
1819	A01819	{Chr02:2030408:2032754:+}	{XP_007369801.1; amino acid transporter [Dichomitus squalens|Dichomitus squalens LYAD-421 SS1]}
1820	A01820	{Chr02:2034104:2035502:+}	{TBU31323.1; NADH:flavin oxidoreductase/NADH oxidase [Dichomitus squalens]}
1821	A01821	{Chr02:201706:202978:-}	{TBU51743.1; GroES-like protein [Dichomitus squalens]}
1822	A01822	{Chr02:2035952:2042135:-}	{PIL25968.1; hypothetical protein GSI_11722 [Ganoderma sinense ZZ0214-1]}
1823	A01823	{Chr02:2043926:2046621:+}	{TBU55156.1; alcohol oxidase-like protein [Dichomitus squalens]}
1824	A01824	{Chr02:2046701:2049154:-}	{TBU31328.1; hypothetical protein BD311DRAFT_717184 [Dichomitus squalens]}
1825	A01825	{Chr02:2049954:2051019:+}	{TBU46518.1; Polymerase/histidinol phosphatase-like protein [Dichomitus squalens]}
1826	A01826	{Chr02:2052444:2054506:-}	{TBU55160.1; hypothetical protein BD310DRAFT_711250 [Dichomitus squalens]}
1827	A01827	{Chr02:2055208:2056394:-}	{XP_007369809.1; glyceraldehyde-3-phosphate dehydrogenase [Dichomitus squalens LYAD-421 SS1]}
1828	A01828	{Chr02:2058595:2067885:+}	{TBU55162.1; ras GEF [Dichomitus squalens]}
1829	A01829	{Chr02:2068202:2069989:+}	{TBU39175.1; hypothetical protein BD309DRAFT_970309 [Dichomitus squalens]}
1830	A01830	{Chr02:2070150:2072549:-}	{TBU31338.1; NADH:flavin oxidoreductase/NADH oxidase [Dichomitus squalens]}
1831	A01831	{Chr02:2073398:2075291:+}	{XP_007369814.1; uncharacterized protein DICSQDRAFT_111753 [Dichomitus squalens LYAD-421 SS1|Dichomitus squalens]}
1832	A01832	{Chr02:204069:206496:+}	{TBU51741.1; methyltransferase domain-containing protein [Dichomitus squalens]}
1833	A01833	{Chr02:2075559:2077476:-}	{TBU55168.1; hypothetical protein BD310DRAFT_1041335 [Dichomitus squalens]}
1834	A01834	{Chr02:2077821:2078447:-}	{TBU55169.1; hypothetical protein BD310DRAFT_934366 [Dichomitus squalens]}
1835	A01835	{Chr02:2079421:2081847:+}	{TBU31342.1; hypothetical protein BD311DRAFT_689535 [Dichomitus squalens]}
1836	A01836	{Chr02:2082113:2083134:-}	{TBU31343.1; casein kinase substrate phospho protein PP28-domain-containing protein [Dichomitus squalens]}
1837	A01837	{Chr02:2083344:2083889:+}	{XP_007369818.1; NADH-ubiquinone oxidoreductase Complex1 subunit [Dichomitus squalens LYAD-421 SS1|Dichomitus squalens]}
1838	A01838	{Chr02:2084125:2086037:-}	{TBU31345.1; hypothetical protein BD311DRAFT_737630 [Dichomitus squalens]}
1839	A01839	{Chr02:2090148:2098279:-}	{PIL27127.1; hypothetical protein GSI_10268 [Ganoderma sinense ZZ0214-1]}
1840	A01840	{Chr02:2100361:2101491:+}	{XP_007370435.1; uncharacterized protein DICSQDRAFT_70656 [Dichomitus squalens LYAD-421 SS1]}
1841	A01841	{Chr02:2101597:2101845:+}	{XP_007362798.1; uncharacterized protein DICSQDRAFT_167152 [Dichomitus squalens LYAD-421 SS1]}
1842	A01842	{Chr02:2102463:2105414:+}	{KAJ8502219.1; hypothetical protein ONZ51_g3 [Trametes cubensis]}
1843	A01843	{Chr02:208627:209288:-}	{TBU36882.1; hypothetical protein BD309DRAFT_975054 [Dichomitus squalens]}
1844	A01844	{Chr02:2105457:2105807:+}	{XP_007367981.1; uncharacterized protein DICSQDRAFT_172183, partial [Dichomitus squalens LYAD-421 SS1]}
1845	A01845	{Chr02:2105828:2106079:+}	{NA}
1846	A01846	{Chr02:2106194:2107405:+}	{XP_007371873.1; uncharacterized protein DICSQDRAFT_175982 [Dichomitus squalens LYAD-421 SS1]}
1847	A01847	{Chr02:2108765:2115228:+}	{VWO98329.1; Phosducin domain-containing protein [Ganoderma boninense]}
1848	A01848	{Chr02:2115292:2116197:+}	{TBU44857.1; hypothetical protein BD309DRAFT_763606, partial [Dichomitus squalens]}
1849	A01849	{Chr02:2116523:2117394:-}	{TBU36485.1; hypothetical protein BD309DRAFT_1071085, partial [Dichomitus squalens]}
1850	A01850	{Chr02:2123990:2125565:+}	{XP_007367186.1; uncharacterized protein DICSQDRAFT_171460 [Dichomitus squalens LYAD-421 SS1]}
1851	A01851	{Chr02:2129306:2130022:+}	{KAI1781909.1; hypothetical protein LXA43DRAFT_1105126 [Ganoderma leucocontextum]}
1852	A01852	{Chr02:2135723:2135959:+}	{TBU53066.1; hypothetical protein BD310DRAFT_830933, partial [Dichomitus squalens]}
1853	A01853	{Chr02:2141492:2141845:-}	{TBU52380.1; hypothetical protein BD310DRAFT_981923 [Dichomitus squalens]}
1854	A01854	{Chr02:28395:28968:-}	{KAI1781579.1; hypothetical protein LXA43DRAFT_1105676 [Ganoderma leucocontextum]}
1855	A01855	{Chr02:212014:213289:-}	{TBU51743.1; GroES-like protein [Dichomitus squalens]}
1856	A01856	{Chr02:2142251:2143325:+}	{TBU57469.1; hypothetical protein BD310DRAFT_1019818 [Dichomitus squalens]}
1857	A01857	{Chr02:2145668:2146153:-}	{KAI1781909.1; hypothetical protein LXA43DRAFT_1105126 [Ganoderma leucocontextum]}
1858	A01858	{Chr02:2146937:2149500:-}	{CDO74230.1; hypothetical protein BN946_scf184886.g1 [Trametes cinnabarina]}
1859	A01859	{Chr02:2151229:2155932:+}	{KAJ3008994.1; hypothetical protein NUW54_g2948 [Trametes sanguinea]}
1860	A01860	{Chr02:2156332:2160267:-}	{KAJ3008994.1; hypothetical protein NUW54_g2948 [Trametes sanguinea]}
1861	A01861	{Chr02:2161456:2166029:+}	{KAJ3008994.1; hypothetical protein NUW54_g2948 [Trametes sanguinea]}
1862	A01862	{Chr02:2168710:2169750:-}	{TFK78308.1; hypothetical protein K466DRAFT_607113 [Polyporus arcularius HHB13444]}
1863	A01863	{Chr02:2180846:2182126:+}	{TBU53638.1; hypothetical protein BD310DRAFT_909365 [Dichomitus squalens]}
1864	A01864	{Chr02:2183097:2184053:+}	{PIL23032.1; hypothetical protein GSI_14339 [Ganoderma sinense ZZ0214-1]}
1865	A01865	{Chr02:2186992:2187342:-}	{XP_007371757.1; marY1-like reverse transcriptase, partial [Dichomitus squalens LYAD-421 SS1]}
1866	A01866	{Chr02:214380:216807:+}	{TBU51741.1; methyltransferase domain-containing protein [Dichomitus squalens]}
1867	A01867	{Chr02:2188890:2189969:-}	{XP_007365810.1; uncharacterized protein DICSQDRAFT_60730 [Dichomitus squalens LYAD-421 SS1]}
1868	A01868	{Chr02:2192000:2192503:+}	{XP_007371478.1; uncharacterized protein DICSQDRAFT_175528, partial [Dichomitus squalens LYAD-421 SS1]}
1869	A01869	{Chr02:2192558:2197938:+}	{XP_008035527.1; DNA/RNA polymerase, partial [Trametes versicolor FP-101664 SS1]}
1870	A01870	{Chr02:2205146:2207648:+}	{TBU30892.1; hypothetical protein BD311DRAFT_717443 [Dichomitus squalens]}
1871	A01871	{Chr02:2208622:2210374:-}	{TBU30893.1; 3-deoxy-7-phosphoheptulonate synthase [Dichomitus squalens]}
1872	A01872	{Chr02:2210677:2212211:+}	{TBU30894.1; pre-RNA processing PIH1/Nop17-domain-containing protein [Dichomitus squalens]}
1873	A01873	{Chr02:2212546:2214078:-}	{TBU30895.1; LIM-domain-containing protein [Dichomitus squalens]}
1874	A01874	{Chr02:2214297:2215130:+}	{XP_007367042.1; eukaryotic translation initiation factor 5A [Dichomitus squalens LYAD-421 SS1|Dichomitus squalens]}
1875	A01875	{Chr02:2215784:2216581:-}	{TBU30897.1; hypothetical protein BD311DRAFT_804957 [Dichomitus squalens]}
1876	A01876	{Chr02:2217138:2219323:-}	{TBU30898.1; hypothetical protein BD311DRAFT_717458 [Dichomitus squalens]}
1877	A01877	{Chr02:218938:219599:-}	{TBU36882.1; hypothetical protein BD309DRAFT_975054 [Dichomitus squalens]}
1878	A01878	{Chr02:2219723:2221306:+}	{KAI1790614.1; hypothetical protein LXA43DRAFT_1095375 [Ganoderma leucocontextum]}
1879	A01879	{Chr02:2221804:2223294:+}	{TBU30900.1; hypothetical protein BD311DRAFT_158725 [Dichomitus squalens]}
1880	A01880	{Chr02:2224083:2225163:-}	{XP_007367048.1; uncharacterized protein DICSQDRAFT_181461 [Dichomitus squalens LYAD-421 SS1]}
1881	A01881	{Chr02:2225749:2226318:+}	{TBU44611.1; hypothetical protein BD309DRAFT_1018454 [Dichomitus squalens]}
1882	A01882	{Chr02:2226837:2229987:-}	{XP_007367050.1; uncharacterized protein DICSQDRAFT_137673 [Dichomitus squalens LYAD-421 SS1]}
1883	A01883	{Chr02:2230332:2232767:+}	{XP_007367051.1; uncharacterized protein DICSQDRAFT_88187 [Dichomitus squalens LYAD-421 SS1]}
1884	A01884	{Chr02:2233580:2233974:-}	{TBU30906.1; U6 snRNA-associated Sm-like protein LSm7 [Dichomitus squalens]}
1885	A01885	{Chr02:2234534:2237834:+}	{XP_007367053.1; ARM repeat-containing protein [Dichomitus squalens LYAD-421 SS1]}
1886	A01886	{Chr02:2238716:2241307:-}	{XP_007367054.1; uncharacterized protein DICSQDRAFT_137677 [Dichomitus squalens LYAD-421 SS1]}
1887	A01887	{Chr02:2241840:2242890:-}	{XP_007367055.1; transcription initiation factor IIE subunit beta [Dichomitus squalens|Dichomitus squalens LYAD-421 SS1]}
1888	A01888	{Chr02:222325:223600:-}	{TBU51743.1; GroES-like protein [Dichomitus squalens]}
1889	A01889	{Chr02:2243137:2244927:+}	{TBU30910.1; hypothetical protein BD311DRAFT_753450 [Dichomitus squalens]}
1890	A01890	{Chr02:2244981:2245861:+}	{TBU59873.1; kinase-like domain-containing protein [Dichomitus squalens]}
1891	A01891	{Chr02:2246209:2249117:-}	{TBU59874.1; hypothetical protein BD310DRAFT_923899 [Dichomitus squalens]}
1892	A01892	{Chr02:2250028:2256794:+}	{XP_007367058.1; uncharacterized protein DICSQDRAFT_127845 [Dichomitus squalens LYAD-421 SS1]}
1893	A01893	{Chr02:2257063:2260138:-}	{TBU44597.1; hypothetical protein BD309DRAFT_1079930 [Dichomitus squalens]}
1894	A01894	{Chr02:2261361:2265405:-}	{XP_007367060.1; uncharacterized protein DICSQDRAFT_137682 [Dichomitus squalens LYAD-421 SS1|Dichomitus squalens]}
1895	A01895	{Chr02:2266876:2268131:-}	{TBU59881.1; hypothetical protein BD310DRAFT_876239 [Dichomitus squalens]}
1896	A01896	{Chr02:2268637:2275485:+}	{TBU30917.1; clathrin-coated vesicle protein [Dichomitus squalens]}
1897	A01897	{Chr02:2275737:2278158:-}	{PIL25911.1; hypothetical protein GSI_11664 [Ganoderma sinense ZZ0214-1]}
1898	A01898	{Chr02:2278471:2280710:-}	{TBU59886.1; glycoside hydrolase [Dichomitus squalens]}
1899	A01899	{Chr02:224671:226971:+}	{TBU36696.1; methyltransferase domain-containing protein [Dichomitus squalens]}
1900	A01900	{Chr02:2281279:2284371:+}	{XP_007367065.1; uncharacterized protein DICSQDRAFT_107777 [Dichomitus squalens LYAD-421 SS1]}
1901	A01901	{Chr02:2284658:2289165:+}	{TBU44588.1; hypothetical protein BD309DRAFT_957998 [Dichomitus squalens]}
1902	A01902	{Chr02:2290147:2292367:-}	{XP_007367067.1; tubulin nucleotide-binding domain-like protein [Dichomitus squalens LYAD-421 SS1]}
1903	A01903	{Chr02:2292526:2296191:+}	{TBU59890.1; ATP-dependent protease La [Dichomitus squalens]}
1904	A01904	{Chr02:2297109:2297860:-}	{XP_007367069.1; uncharacterized protein DICSQDRAFT_171343 [Dichomitus squalens LYAD-421 SS1]}
1905	A01905	{Chr02:2298554:2304260:-}	{TBU30930.1; SacI homology domain-containing protein, partial [Dichomitus squalens]}
1906	A01906	{Chr02:2304502:2306412:+}	{TBU30931.1; hypothetical protein BD311DRAFT_753491 [Dichomitus squalens]}
1907	A01907	{Chr02:2307220:2308718:-}	{TBU30932.1; hypothetical protein BD311DRAFT_159699 [Dichomitus squalens]}
1908	A01908	{Chr02:2309158:2317866:+}	{XP_007367074.1; beta and beta-prime subunits of DNA dependent RNA-polymerase [Dichomitus squalens|Dichomitus squalens LYAD-421 SS1]}
1909	A01909	{Chr02:2319052:2321358:-}	{TBU45673.1; D-arabinono-1,4-lactone oxidase-domain-containing protein [Dichomitus squalens]}
1910	A01910	{Chr02:227688:228911:-}	{TBU24539.1; hypothetical protein BD311DRAFT_555047 [Dichomitus squalens]}
1911	A01911	{Chr02:2324464:2328250:-}	{RPD60772.1; actin-like ATPase domain-containing protein [Lentinus tigrinus ALCF2SS1-6]}
1912	A01912	{Chr02:2330901:2331688:+}	{TBU59903.1; hypothetical protein BD310DRAFT_976257 [Dichomitus squalens]}
1913	A01913	{Chr02:2332575:2335233:-}	{TBU59905.1; Noc2-domain-containing protein [Dichomitus squalens]}
1914	A01914	{Chr02:2335899:2339370:+}	{TBU45668.1; hypothetical protein BD309DRAFT_955656 [Dichomitus squalens]}
1915	A01915	{Chr02:2340183:2342606:+}	{TBU30941.1; APC amino acid permease [Dichomitus squalens]}
1916	A01916	{Chr02:2343294:2345396:+}	{TBU30942.1; kinase-like protein [Dichomitus squalens]}
1917	A01917	{Chr02:2346246:2347840:+}	{TBU30943.1; argininosuccinate synthetase [Dichomitus squalens]}
1918	A01918	{Chr02:2349871:2356903:-}	{XP_007367085.1; uncharacterized protein DICSQDRAFT_171358 [Dichomitus squalens LYAD-421 SS1]}
1919	A01919	{Chr02:2357223:2358015:+}	{TBU30946.1; acyl-CoA N-acyltransferase [Dichomitus squalens]}
1920	A01920	{Chr02:2359059:2361288:+}	{TBU30947.1; heat shock protein 70 [Dichomitus squalens]}
1921	A01921	{Chr02:231302:232602:+}	{TBU24540.1; GroES-like protein [Dichomitus squalens]}
1922	A01922	{Chr02:2361717:2363007:+}	{TBU59915.1; hypothetical protein BD310DRAFT_905674 [Dichomitus squalens]}
1923	A01923	{Chr02:2363714:2365353:-}	{TBU59916.1; hypothetical protein BD310DRAFT_364658 [Dichomitus squalens]}
1924	A01924	{Chr02:2366098:2367718:-}	{TBU45657.1; hypothetical protein BD309DRAFT_955635 [Dichomitus squalens]}
1925	A01925	{Chr02:2368446:2372962:+}	{PIL25877.1; transporter [Ganoderma sinense ZZ0214-1]}
1926	A01926	{Chr02:2373769:2374649:+}	{TBU30956.1; hypothetical protein BD311DRAFT_805001 [Dichomitus squalens]}
1927	A01927	{Chr02:2378369:2378901:+}	{TBU45647.1; hypothetical protein BD309DRAFT_823502, partial [Dichomitus squalens]}
1928	A01928	{Chr02:2381166:2382704:-}	{TBU59929.1; hypothetical protein BD310DRAFT_816344 [Dichomitus squalens]}
1929	A01929	{Chr02:2395717:2395938:+}	{NA}
1930	A01930	{Chr02:2398841:2399720:-}	{TBU42693.1; hypothetical protein BD309DRAFT_962346 [Dichomitus squalens]}
1931	A01931	{Chr02:2400200:2408417:+}	{TBU59939.1; hypothetical protein BD310DRAFT_365376 [Dichomitus squalens]}
1932	A01932	{Chr02:232822:234476:-}	{XP_007368360.1; uncharacterized protein DICSQDRAFT_182260 [Dichomitus squalens LYAD-421 SS1]}
1933	A01933	{Chr02:2408604:2409892:-}	{TBU59941.1; hypothetical protein BD310DRAFT_816365 [Dichomitus squalens]}
1934	A01934	{Chr02:2411969:2414661:-}	{TBU30972.1; hypothetical protein BD311DRAFT_657920 [Dichomitus squalens]}
1935	A01935	{Chr02:2415203:2417324:+}	{TBU30974.1; zf-DHHC-domain-containing protein [Dichomitus squalens]}
1936	A01936	{Chr02:2417704:2419095:-}	{XP_007367107.1; nucleotide exchange factors-like protein [Dichomitus squalens LYAD-421 SS1]}
1937	A01937	{Chr02:2420372:2422551:+}	{TBU42703.1; hypothetical protein BD309DRAFT_962366 [Dichomitus squalens]}
1938	A01938	{Chr02:2423684:2427260:+}	{TBU30977.1; hypothetical protein BD311DRAFT_689927 [Dichomitus squalens]}
1939	A01939	{Chr02:2432637:2435341:-}	{TBU30979.1; ornithine-oxo-acid aminotransferase [Dichomitus squalens]}
1940	A01940	{Chr02:2435696:2440151:-}	{TBU59951.1; hypothetical protein BD310DRAFT_1038213 [Dichomitus squalens]}
1941	A01941	{Chr02:2440213:2445409:+}	{XP_007367114.1; uncharacterized protein DICSQDRAFT_107862 [Dichomitus squalens LYAD-421 SS1]}
1942	A01942	{Chr02:2445979:2448115:-}	{XP_007367115.1; WD40 repeat-like protein [Dichomitus squalens LYAD-421 SS1|Dichomitus squalens]}
1943	A01943	{Chr02:235488:237265:-}	{XP_007368361.1; uncharacterized protein DICSQDRAFT_162701 [Dichomitus squalens LYAD-421 SS1]}
1944	A01944	{Chr02:2448702:2449611:-}	{TBU42712.1; hypothetical protein BD309DRAFT_923096 [Dichomitus squalens]}
1945	A01945	{Chr02:2450472:2451412:-}	{TBU42714.1; hypothetical protein BD309DRAFT_1019823 [Dichomitus squalens]}
1946	A01946	{Chr02:2453759:2457775:-}	{TBU42715.1; phosphatidylethanolamine N-methyltransferase [Dichomitus squalens]}
1947	A01947	{Chr02:2458675:2460658:+}	{TBU30990.1; protein prenylyltransferase [Dichomitus squalens]}
1948	A01948	{Chr02:2464380:2465257:+}	{XP_007367121.1; uncharacterized protein DICSQDRAFT_171392 [Dichomitus squalens LYAD-421 SS1]}
1949	A01949	{Chr02:2466540:2467737:-}	{XP_007367122.1; uncharacterized protein DICSQDRAFT_148070 [Dichomitus squalens|Dichomitus squalens LYAD-421 SS1]}
1950	A01950	{Chr02:2468580:2469230:+}	{XP_007367123.1; uncharacterized protein DICSQDRAFT_155918 [Dichomitus squalens LYAD-421 SS1|Dichomitus squalens]}
1951	A01951	{Chr02:2471770:2472969:+}	{XP_007364835.1; uncharacterized protein DICSQDRAFT_135718 [Dichomitus squalens LYAD-421 SS1]}
1952	A01952	{Chr02:2473164:2476736:+}	{TFY53884.1; hypothetical protein EVJ58_g9191 [Rhodofomes roseus]}
1953	A01953	{Chr02:2477871:2478131:+}	{TBU31669.1; hypothetical protein BD311DRAFT_716333 [Dichomitus squalens]}
1954	A01954	{Chr02:237689:238997:+}	{TBU24543.1; GroES-like protein [Dichomitus squalens]}
1955	A01955	{Chr02:2481600:2483387:+}	{TBU51731.1; hypothetical protein BD310DRAFT_833681 [Dichomitus squalens]}
1956	A01956	{Chr02:2484232:2484729:-}	{TBU30997.1; hypothetical protein BD311DRAFT_805031 [Dichomitus squalens]}
1957	A01957	{Chr02:2486326:2488837:+}	{TBU30998.1; sodium/hydrogen exchanger [Dichomitus squalens]}
1958	A01958	{Chr02:2492287:2494459:+}	{KAI1790519.1; MFS general substrate transporter [Ganoderma leucocontextum]}
1959	A01959	{Chr02:2495651:2502339:+}	{KAJ3551082.1; hypothetical protein NMY22_g1 [Coprinellus aureogranulatus]}
1960	A01960	{Chr02:2503687:2504174:-}	{XP_007367130.1; uncharacterized protein DICSQDRAFT_137754 [Dichomitus squalens LYAD-421 SS1|Dichomitus squalens]}
1961	A01961	{Chr02:2504505:2511498:+}	{TFK90914.1; cyanamide hydratase [Polyporus arcularius HHB13444]}
1962	A01962	{Chr02:2512839:2514563:+}	{VWP01675.1; Uncharacterized protein [Ganoderma boninense]}
1963	A01963	{Chr02:2516396:2518584:+}	{TBU39479.1; hypothetical protein BD309DRAFT_429594 [Dichomitus squalens]}
1964	A01964	{Chr02:2520395:2522166:+}	{TBU39478.1; hypothetical protein BD309DRAFT_969638 [Dichomitus squalens]}
1965	A01965	{Chr02:30700:31392:+}	{NA}
1966	A01966	{Chr02:239448:243706:-}	{TBU24545.1; TLD-domain-containing protein [Dichomitus squalens]}
1967	A01967	{Chr02:2522518:2528944:+}	{XP_007367138.1; uncharacterized protein DICSQDRAFT_181526 [Dichomitus squalens LYAD-421 SS1]}
1968	A01968	{Chr02:2530929:2533367:+}	{TBU31018.1; MFS general substrate transporter [Dichomitus squalens]}
1969	A01969	{Chr02:2534951:2541459:-}	{XP_007367142.1; G-protein alpha subunit [Dichomitus squalens LYAD-421 SS1|Dichomitus squalens]}
1970	A01970	{Chr02:2542634:2544224:+}	{TBU31022.1; concanavalin A-like lectin/glucanase domain-containing protein [Dichomitus squalens]}
1971	A01971	{Chr02:2547298:2548785:+}	{TBU31024.1; SET domain-containing protein [Dichomitus squalens]}
1972	A01972	{Chr02:2548905:2550024:-}	{TBU31025.1; hypothetical protein BD311DRAFT_753689 [Dichomitus squalens]}
1973	A01973	{Chr02:2550933:2552145:-}	{TBU31026.1; hypothetical protein BD311DRAFT_825627 [Dichomitus squalens]}
1974	A01974	{Chr02:2552401:2554200:-}	{TBU31027.1; hypothetical protein BD311DRAFT_863744 [Dichomitus squalens]}
1975	A01975	{Chr02:2555236:2555981:+}	{TBU59989.1; hypothetical protein BD310DRAFT_876064 [Dichomitus squalens]}
1976	A01976	{Chr02:2556224:2558803:-}	{TBU59990.1; hypothetical protein BD310DRAFT_976159 [Dichomitus squalens]}
1977	A01977	{Chr02:244753:245903:-}	{XP_007368365.1; alpha/beta-hydrolase [Dichomitus squalens LYAD-421 SS1]}
1978	A01978	{Chr02:2560102:2562634:+}	{TBU59991.1; glycoside hydrolase superfamily [Dichomitus squalens]}
1979	A01979	{Chr02:2563279:2565159:-}	{TBU59992.1; Bicupin oxalate decarboxylase/oxidase [Dichomitus squalens]}
1980	A01980	{Chr02:2567714:2572556:+}	{KAI0744495.1; ankyrin [Earliella scabrosa]}
1981	A01981	{Chr02:2577137:2578639:-}	{TBU31037.1; NADH:flavin oxidoreductase/NADH oxidase [Dichomitus squalens]}
1982	A01982	{Chr02:2579804:2580892:+}	{XP_007367156.1; uncharacterized protein DICSQDRAFT_155945 [Dichomitus squalens LYAD-421 SS1|Dichomitus squalens]}
1983	A01983	{Chr02:2582233:2584789:+}	{XP_007367157.1; uncharacterized protein DICSQDRAFT_63629 [Dichomitus squalens LYAD-421 SS1]}
1984	A01984	{Chr02:2585380:2586708:+}	{TBU31041.1; NADH:flavin oxidoreductase/NADH oxidase [Dichomitus squalens]}
1985	A01985	{Chr02:2587109:2588807:+}	{TBU31042.1; hypothetical protein BD311DRAFT_786859 [Dichomitus squalens]}
1986	A01986	{Chr02:2589644:2591386:+}	{TBU31043.1; hypothetical protein BD311DRAFT_795776, partial [Dichomitus squalens]}
1987	A01987	{Chr02:2592315:2594143:+}	{TBU31044.1; hypothetical protein BD311DRAFT_657840 [Dichomitus squalens]}
1988	A01988	{Chr02:248117:250224:-}	{TBU40031.1; iron reductase [Dichomitus squalens]}
1989	A01989	{Chr02:2597271:2600168:+}	{TBU31046.1; hypothetical protein BD311DRAFT_795777 [Dichomitus squalens]}
1990	A01990	{Chr02:2600833:2601090:-}	{XP_007367163.1; uncharacterized protein DICSQDRAFT_137825 [Dichomitus squalens LYAD-421 SS1]}
1991	A01991	{Chr02:2601437:2602252:-}	{TBU60011.1; hypothetical protein BD310DRAFT_356912 [Dichomitus squalens]}
1992	A01992	{Chr02:2606631:2608604:+}	{TBU21622.1; hypothetical protein BD311DRAFT_706788 [Dichomitus squalens]}
1993	A01993	{Chr02:2610415:2613078:+}	{TBU21621.1; hypothetical protein BD311DRAFT_734192 [Dichomitus squalens]}
1994	A01994	{Chr02:2613658:2616202:-}	{TBU40507.1; hypothetical protein BD309DRAFT_870161 [Dichomitus squalens]}
1995	A01995	{Chr02:2617137:2619653:-}	{TBU60016.1; hypothetical protein BD310DRAFT_976178 [Dichomitus squalens]}
1996	A01996	{Chr02:2621516:2625710:+}	{TBU60017.1; aminophospholipid-transporting P-type ATPase [Dichomitus squalens]}
1997	A01997	{Chr02:2625927:2630234:-}	{TBU60018.1; salt tolerance down-regulator-domain-containing protein [Dichomitus squalens]}
1998	A01998	{Chr02:2632782:2635833:+}	{TBU39719.1; hypothetical protein BD309DRAFT_969086 [Dichomitus squalens]}
[truncated: 9,837 more rows]

## Sheet: Table S4
Table S4. Statistics of genomic contigs and scaffolds of D. squalens after patching the bases gaps.
	Length		Number
Types	Contigs	Scaffolds	Contigs	Scaffolds
Total	46831308	46831308	40	40
Max	4822866	4822866	–	–
Number>=2000	–	–	40	40
N50	3692507	3692507	6	6
N60	3328495	3328495	8	8
N70	3157736	3157736	9	9
N80	2868547	2868547	11	11
N90	2546196	2546196	12	12
Total Gap	0	0	0	0
Types	Scaffold Number	Total Length
Place	13	44896503
Unplace	27	1926629
Total	40	46823132
Loading rate	95.89%

## Sheet: Table S5
Table S5. Total data size and sequencing coverage of the genome of D. squalens.
	Insert size, bp	Total data, G	Read length, bp	Sequence coverage, X
Illumina reads	350	3.06	150	67.03
Hi-C reads	350	4.5	150	98.58
PacBio reads	/	7.1	/	155.53
Ultra long ONT	/	39.12	/	856.96
Total	/	53.78	/	1178.09

## Sheet: Table S6
Table S6. Summary of KEGG, KOG and GO annotation of genes from D. squalens.
KEGG annotation		KOG annotation		GO annotation
Pathway	Number	Classification	Number	Term	Number
Carbohydrate metabolism	270	General function prediction only	235	Biological process	10976
Amino acid metabolism	200	Posttranslational modification, protein turnover, chaperones	209	Cellular component	5346
Lipid metabolism	158	Translation, ribosomal structure and biogenesis	173	Molecular function	7526
Energy metabolism	132	Energy production and conversion	170
Metabolism of cofactors and vitamins	132	Amino acid transport and metabolism	121
Glycan biosynthesis and metabolism	87	RNA processing and modification	110
Metabolism of other amino acids	79	Intracellular trafficking, secretion, and vesicular transport	109
Xenobiotics biodegradation and metabolism	75	Signal transduction mechanisms	105
Nucleotide metabolism	64	Carbohydrate transport and metabolism	81
Biosynthesis of other secondary metabolites	43	Lipid transport and metabolism	76
Metabolism of terpenoids and polyketides	32	Transcription	68
		Function unknown	65
		Cell cycle control, cell division, chromosome partitioning	55
		Replication, recombination and repair	55
		Inorganic ion transport and metabolism	55
		Coenzyme transport and metabolism	47
		Nucleotide transport and metabolism	43
		Cytoskeleton	43
		Chromatin structure and dynamics	41
		Secondary metabolites biosynthesis, transport and catabolism	26
		Cell wall/membrane/envelope biogenesis	25
		Defense mechanisms	6
		Nuclear structure	5
		Extracellular structures	1
KEGG Kyoto Encyclopedia of Genes and Genomes
KOG Clusters of Orthologous Groups of proteins for Eukaryotes
GO Gene Ontology

## Sheet: Table S7
Table S7. Top 70 Pfam domains in D. squalens genome.
Pfam ID	Number	Pfam Description	Pfam ID	Number	Pfam Description	Pfam ID	Number	Pfam Description
PF00098	261	Zinc knuckle	PF00172	62	Fungal Zn(2)-Cys(6) binuclear cluster domain	PF00910	37	RNA helicase
PF12937	222	F-box-like	PF00515	62	Tetratricopeptide repeat	PF05199	37	GMC oxidoreductase
PF00400	219	WD domain, G-beta repeat	PF00009	61	Elongation factor Tu GTP binding domain	PF05496	37	Holliday junction DNA helicase RuvB P-loop domain
PF00069	208	Protein kinase domain	PF13181	56	Tetratricopeptide repeat	PF13176	36	Tetratricopeptide repeat
PF07690	177	Major Facilitator Superfamily	PF04082	55	Fungal specific transcription factor domain	PF00931	35	NB-ARC domain
PF13401	175	AAA domain	PF02985	54	HEAT repeat	PF12678	34	RING-H2 zinc finger domain
PF00067	171	Cytochrome P450 monooxygenases	PF13476	52	AAA domain	PF00503	33	G-protein alpha subunit
PF07714	171	Protein tyrosine and serine/threonine kinase	PF00025	50	ADP-ribosylation factor family	PF06414	33	Zeta toxin
PF00646	128	F-box domain	PF07859	50	alpha/beta hydrolase fold	PF10584	33	Proteasome subunit A N-terminal signature
PF00270	113	DEAD/DEAH box helicase	PF01073	48	3-beta hydroxysteroid dehydrogenase/isomerase family	PF02367	32	Threonylcarbamoyl adenosine biosynthesis protein TsaE
PF07992	113	Pyridine nucleotide-disulphide oxidoreductase	PF00762	47	Ferrochelatase	PF02826	32	D-isomer specific 2-hydroxyacid dehydrogenase, NAD binding domain
PF04851	110	Type III restriction enzyme, res subunit	PF04147	45	Nop14-like family	PF13174	32	Tetratricopeptide repeat
PF00004	105	ATPase family associated with various cellular activities (AAA)	PF13304	45	AAA domain, putative AbiEii toxin, Type IV TA system	PF00155	31	Aminotransferase class I and II
PF01926	104	50S ribosome-binding GTPase	PF00583	44	Acetyltransferase (GNAT) family	PF01443	31	Viral (Superfamily 1) RNA helicase
PF09668	102	Aspartyl protease	PF00326	43	Prolyl oligopeptidase family	PF13673	31	Acetyltransferase (GNAT) domain
PF00005	101	ABC transporter	PF02562	43	PhoH-like protein	PF00082	30	Subtilase family
PF16331	88	TolA binding protein trimerisation	PF02724	43	CDC45-like protein	PF02254	30	TrkA-N domain
PF00651	86	BTB/POZ domain	PF13086	42	AAA domain	PF04820	30	Tryptophan halogenase
PF00076	83	RNA recognition motif	PF00176	41	SNF2-related domain	PF04931	30	DNA polymerase phi
PF00083	82	Sugar (and other) transporter	PF05175	41	Methyltransferase small domain	PF13637	30	Ankyrin repeats (many copies)
PF01494	76	FAD binding domain	PF01078	40	Magnesium chelatase, subunit ChlI
PF03193	73	RsgA GTPase	PF13508	40	Acetyltransferase (GNAT) domain
PF07728	69	AAA domain (dynein-related subfamily)	PF00071	39	Ras family
PF08241	66	Methyltransferase domain	PF00732	38	GMC oxidoreductase
PF00097	64	Zinc finger, C3HC4 type (RING finger)	PF00075	37	RNase H
Pfam Protein family

## Sheet: Table S8
Table S8. CAZy annotation of genes in D. squalens.
CAZy_family	Match_number	Known_Activities
Total of CAZy	657
AA0	1	/
AA1	18	Laccase / p-diphenol:oxygen oxidoreductase / ferroxidase (EC 1.10.3.2); ; ferroxidase (EC 1.10.3.-); Laccase-like multicopper oxidase (EC 1.10.3.-)
AA14	3	AA14 proteins are copper-dependent lytic polysaccharide monooxygenases (LPMOs); cleavage of xylan with oxidation of C-1 has been demonstrated for two AA14 LPMOs from Trametes coccinea (Pycnoporus coccineus); lytic xylan monooxygenase / xylan oxidase (glycosidic bond-cleaving) (EC 1.14.99.-)
AA2	16	manganese peroxidase (EC 1.11.1.13); versatile peroxidase (EC 1.11.1.16); lignin peroxidase (EC 1.11.1.14); peroxidase (EC 1.11.1.-); cytochrome-c peroxidase (EC 1.11.1.5); ascorbate peroxidase (EC 1.11.1.11)
AA3	47	cellobiose dehydrogenase (EC 1.1.99.18); glucose 1-oxidase (EC 1.1.3.4); aryl alcohol oxidase (EC 1.1.3.7); alcohol oxidase (EC 1.1.3.13); pyranose oxidase (EC 1.1.3.10); glucose 1-dehydrogenase (FAD, quinone) (EC 1.1.5.9); pyranose dehydrogenase (EC 1.1.99.29); oligosaccharide dehydrogenase (FAD) (EC 1.1.5.-)
AA5	11	Oxidase with oxygen as acceptor (EC 1.1.3.-); galactose oxidase (EC 1.1.3.9); glyoxal oxidase (EC 1.2.3.15); alcohol oxidase (EC 1.1.3.13); raffinose oxidase (EC 1.1.3.-)
AA6	1	1,4-benzoquinone reductase (EC. 1.6.5.6)
AA7	3	glucooligosaccharide oxidase (EC 1.1.3.-); chitooligosaccharide oxidase (EC 1.1.3.-); cellooligosaccharide dehydrogenase (EC 1.1.99.-)
AA8	2	Iron reductase domain
AA9	15	AA9 (formerly GH61) proteins are copper-dependent lytic polysaccharide monooxygenases (LPMOs); cleavage of cellulose chains with oxidation of carbons C1 and/or C4 and C-6); lytic cellulose monooxygenase (C1-hydroxylating) (EC 1.14.99.54); lytic cellulose monooxygenase (C4-dehydrogenating) (EC 1.14.99.56)
Total of AA	116
CBM0	1	Carbohydrate-binding modules not yet assigned to a family.
CBM1	20	Modules of approx. 40 residues found almost exclusively in fungi. The cellulose-binding function has been demonstrated in many cases, and appears to be mediated by three aromatic residues separated by about 10.4 angstrom and which form a flat surface. The only non-fungal occurence of CBM1 is in an algal non-hydrolytic polysaccharide-binding protein which is composed of four repeated CBM1 modules.…
CBM12	2	Modules of approx. 40-60 residues. The majority of these modules is found among chitinases where the function is chitin-binding. Distantly related to the CBM5 family.
CBM13	8	Modules of approx. 150 residues which always appear as a threefold internal repeat. The only apparent exception to this, xylanase II of Actinomadura sp. FC7 (GenBank U08894), is in fact not completely sequenced. These modules were first identified in several plant lectins such as ricin or agglutinin of Ricinus communis which bind galactose residues. The three-dimensional structure of a plant lect…
CBM18	4	Modules of approx. 40 residues. The chitin-binding function has been demonstrated in many cases. These modules are found attached to a number of chitinase catalytic domains, but also in non-catalytic proteins either in isolation or as multiple repeats.
CBM20	4	The granular starch-binding function has been demonstrated in several cases. Interact strongly with cyclodextrins. Often designated as starch-binding domains (SBD).
CBM21	2	Modules of approx. 100 residues. The granular starch-binding function has been demonstrated in one case. Sometimes designated as starch-binding domains (SBD).
CBM24	2	alpha-1,3-glucan (mutan)-binding function demonstrated in two cases (PMID:10636904)
CBM35	2	Modules of approx. 130 residues. A module that is conserved in three Cellvibrio xylan-degrading enzymes binds to xylan and the interaction is calcium dependent, while a module from a Cellvibrio mannanase binds to decorated soluble mannans and mannooligosaccharides. A module in a
CBM43	1	Modules of approx. 90-100 residues found at the C-terminus of GH17 or GH72 enzymatic modules and also sometimes isolated. CBM43 modules sometimes carry a C-terminal membrane anchor. The beta-1,3-glucan binding function has been demonstrated with the olive pollen protein Ole e 10.
CBM45	1	Modules of approx. 100 residues, found at the N-terminus of plastidial alpha-amylases and of alpha-glucan, water dikinases. Starch-binding activity demonstrated in the case of potato alpha-glucan, water dikinase.
CBM48	4	Modules of approx. 100 residues with glycogen-binding function, appended to GH13 modules. Also found in the beta subunit (glycogen-binding) of AMP-activated protein kinases (AMPK)
CBM5	5	Modules of approx. 60 residues found in bacterial enzymes. Chitin-binding described in several cases. Distantly related to the CBM12 family.
CBM50	9	Modules of approx. 50 residues found attached to various enzymes from families GH18, GH19, GH23, GH24, GH25 and GH73, i.e. enzymes cleaving either chitin or peptidoglycan. Binding to chitopentaose demonstrated in the case of Pteris ryukyuensis chitinase A [Ohnuma T et al. (2008) J. Biol. Chem. 283:5178-87 (PMID: 18083709)]. CBM50 modules are also found in a multitude of other enzymes targeting th…
Total of CBM	65
CE0	10	See below.
CE12	2	pectin acetylesterase (EC 3.1.1.-); rhamnogalacturonan acetylesterase (EC 3.1.1.-); acetyl xylan esterase (EC 3.1.1.72)
CE15	9	4-O-methyl-glucuronoyl methylesterase (EC 3.1.1.-)
CE16	6	acetylesterase (EC 3.1.1.6) active on various carbohydrate acetyl esters
CE3	1	acetyl xylan esterase (EC 3.1.1.72).
CE4	7	acetyl xylan esterase (EC 3.1.1.72); chitin deacetylase (EC 3.5.1.41); chitooligosaccharide deacetylase (EC 3.5.1.-); peptidoglycan GlcNAc deacetylase (EC 3.5.1.-); peptidoglycan N-acetylmuramic acid deacetylase (EC 3.5.1.-).
CE5	2	acetyl xylan esterase (EC 3.1.1.72); cutinase (EC 3.1.1.74)
CE8	9	pectin methylesterase (EC 3.1.1.11).
CE9	2	N-acetylglucosamine 6-phosphate deacetylase (EC 3.5.1.25); N-acetylgalactosamine 6-phosphate deacetylase (EC 3.5.1.80)
Total of CE	48
GH0	5	Glycoside hydrolases not yet assigned to a family.
GH1	3	beta-glucosidase (EC 3.2.1.21); beta-galactosidase (EC 3.2.1.23); beta-mannosidase (EC 3.2.1.25); beta-glucuronidase (EC 3.2.1.31); beta-xylosidase (EC 3.2.1.37); beta-D-fucosidase (EC 3.2.1.38); phlorizin hydrolase (EC 3.2.1.62); exo-beta-1,4-glucanase (EC 3.2.1.74); 6-phospho-beta-galactosidase (EC 3.2.1.85); 6-phospho-beta-glucosidase (EC 3.2.1.86); strictosidine beta-glucosidase (EC 3.2.1.105…
GH10	4	endo-1,4-beta-xylanase (EC 3.2.1.8); endo-1,3-beta-xylanase (EC 3.2.1.32); tomatinase (EC 3.2.1.-); xylan endotransglycosylase (EC 2.4.2.-); endo-beta-1,4-glucanase (EC 3.2.1.4); [retaining] arabinoxylan-specific endo-beta-1,4-xylanase (EC 3.2.1.-); oligosaccharide reducing-end xylanase (EC 3.2.1.156)
GH105	1	unsaturated rhamnogalacturonyl hydrolase (EC 3.2.1.172); d-4,5-unsaturated beta-glucuronyl hydrolase (EC 3.2.1.-); d-4,5-unsaturated alpha-galacturonidase (EC 3.2.1.-)
GH115	2	xylan alpha-1,2-glucuronidase (3.2.1.131); alpha-(4-O-methyl)-glucuronidase (3.2.1.-)
GH12	2	endoglucanase (EC 3.2.1.4); xyloglucan hydrolase (EC 3.2.1.151); beta-1,3-1,4-glucanase (EC 3.2.1.73); xyloglucan endotransglycosylase (EC 2.4.1.207)
GH125	2	exo-alpha-1,6-mannosidase (EC 3.2.1.163)
GH128	5	beta-1,3-glucanase (EC 3.2.1.39); beta-1,3-glucosidase (EC 3.2.1.-)
GH13	14	alpha-amylase (EC 3.2.1.1); pullulanase (EC 3.2.1.41); cyclomaltodextrin glucanotransferase (EC 2.4.1.19); cyclomaltodextrinase (EC 3.2.1.54); trehalose-6-phosphate hydrolase (EC 3.2.1.93); oligo-alpha-glucosidase (EC 3.2.1.10); maltogenic amylase (EC 3.2.1.133); neopullulanase (EC 3.2.1.135); alpha-glucosidase (EC 3.2.1.20); maltotetraose-forming alpha-amylase (EC 3.2.1.60); isoamylase (EC 3.2.1…
GH131	2	endo-beta-1,4-glucanase (EC 3.2.1.21); exo-beta-1,3-glucanase (EC 3.2.1.58);
GH133	1	amylo-alpha-1,6-glucosidase (EC 3.2.1.33);
GH135	2	alpha-1,4-galactosaminogalactan hydrolase (EC 3.2.1.-)
GH15	3	glucoamylase (EC 3.2.1.3); glucodextranase (EC 3.2.1.70); alpha,alpha-trehalase (EC 3.2.1.28); dextran dextrinase (EC 2.4.1.2)
GH152	4	beta-1,3-glucanase (EC 3.2.1.39)
GH154	1	beta-glucuronidase (3.2.1.31); beta-1,6-D-glucuronidase (EC 3.2.1.-); beta-1,6-D-glucuronidase (EC 3.2.1.-)
GH16	34	xyloglucan:xyloglucosyltransferase (EC 2.4.1.207); keratan-sulfate endo-1,4-beta-galactosidase (EC 3.2.1.103); endo-1,3-beta-glucanase / laminarinase (EC 3.2.1.39); endo-1,3(4)-beta-glucanase (EC 3.2.1.6); licheninase (EC 3.2.1.73); beta-agarase (EC 3.2.1.81); kappa;-carrageenase (EC 3.2.1.83); xyloglucanase (EC 3.2.1.151); endo-beta-1,3-galactanase (EC 3.2.1.181); [retaining] beta-porphyranase (…
GH17	4	glucan endo-1,3-beta-glucosidase (EC 3.2.1.39); licheninase (EC 3.2.1.73); ABA-specific beta-glucosidase (EC 3.2.1.175); beta-1,3-glucanosyltransglycosylase (EC 2.4.1.-); beta-1,3-glucosidase (EC 3.2.1.-)
GH18	23	chitinase (EC 3.2.1.14); lysozyme (EC 3.2.1.17); endo-beta-N-acetylglucosaminidase (EC 3.2.1.96); peptidoglycan hydrolase with endo-beta-N-acetylglucosaminidase specificity (EC 3.2.1.-); Nod factor hydrolase (EC 3.2.1.-); xylanase inhibitor; concanavalin B; narbonin; dIota;-N-acetylchitobiase / reducing-end exo-hexosaminidase (EC 3.2.1.-); chitobiosidase (EC 3.2.1.200)
GH2	4	beta-galactosidase (EC 3.2.1.23) ; beta-mannosidase (EC 3.2.1.25); beta-glucuronidase (EC 3.2.1.31); alpha-L-arabinofuranosidase (EC 3.2.1.55); mannosylglycoprotein endo-beta-mannosidase (EC 3.2.1.152); exo-beta-glucosaminidase (EC 3.2.1.165); alpha-L-arabinopyranosidase (EC 3.2.1.-); beta-galacturonidase (EC 3.2.1.-); beta-xylosidase (EC 3.2.1.37); beta-D-galactofuranosidase (EC 3.2.1.146); beta…
GH20	4	beta-hexosaminidase (EC 3.2.1.52); lacto-N-biosidase (EC 3.2.1.140); beta-1,6-N-acetylglucosaminidase (EC 3.2.1.-); beta-6-SO3-N-acetylglucosaminidase (EC 3.2.1.-)
GH23	1	lysozyme type G (EC 3.2.1.17); peptidoglycan lyase (EC 4.2.2.n1) also known in the literature as peptidoglycan lytic transglycosylase; chitinase (EC 3.2.1.14)
GH25	2	lysozyme (EC 3.2.1.17)
GH27	11	alpha-galactosidase (EC 3.2.1.22); alpha-N-acetylgalactosaminidase (EC 3.2.1.49); isomalto-dextranase (EC 3.2.1.94); beta-L-arabinopyranosidase (EC 3.2.1.88); galactan:galactan galactosyltransferase (EC 2.4.1.-)
GH28	7	polygalacturonase (EC 3.2.1.15); exo-polygalacturonase (EC 3.2.1.67); exo-polygalacturonosidase (EC 3.2.1.82); rhamnogalacturonase (EC 3.2.1.171); rhamnogalacturonan alpha-1,2-galacturonohydrolase (EC 3.2.1.173); xylogalacturonan hydrolase (EC 3.2.1.-)
GH3	8	beta-glucosidase (EC 3.2.1.21); xylan 1,4-beta-xylosidase (EC 3.2.1.37); beta-glucosylceramidase (EC 3.2.1.45); beta-N-acetylhexosaminidase (EC 3.2.1.52); alpha-L-arabinofuranosidase (EC 3.2.1.55); glucan 1,4-beta-glucosidase (EC 3.2.1.74); isoprimeverose-producing oligoxyloglucan hydrolase (EC 3.2.1.120); coniferin beta-glucosidase (EC 3.2.1.126); exo-1,3-1,4-glucanase (EC 3.2.1.-); beta-N-acety…
GH30	2	endo-beta-1,4-xylanase (EC 3.2.1.8); beta-glucosidase (3.2.1.21); beta-glucuronidase (EC 3.2.1.31); beta-xylosidase (EC 3.2.1.37); beta-fucosidase (EC 3.2.1.38); glucosylceramidase (EC 3.2.1.45); beta-1,6-glucanase (EC 3.2.1.75); glucuronoarabinoxylan endo-beta-1,4-xylanase (EC 3.2.1.136); endo-beta-1,6-galactanase (EC:3.2.1.164); [reducing end] beta-xylosidase (EC 3.2.1.-)
GH31	6	alpha-glucosidase (EC 3.2.1.20); alpha-galactosidase (EC 3.2.1.22); alpha-mannosidase (EC 3.2.1.24); alpha-1,3-glucosidase (EC 3.2.1.84); sucrase-isomaltase (EC 3.2.1.48) (EC 3.2.1.10); alpha-xylosidase (EC 3.2.1.177); alpha-glucan lyase (EC 4.2.2.13); isomaltosyltransferase (EC 2.4.1.387); oligosaccharide alpha-1,4-glucosyltransferase (EC 2.4.1.161); sulfoquinovosidase (EC 3.2.1.199); alpha-6-gl…
GH32	2	invertase (EC 3.2.1.26); endo-inulinase (EC 3.2.1.7); beta-2,6-fructan 6-levanbiohydrolase (EC 3.2.1.64); endo-levanase (EC 3.2.1.65); exo-inulinase (EC 3.2.1.80); fructan beta-(2,1)-fructosidase/1-exohydrolase (EC 3.2.1.153); fructan beta-(2,6)-fructosidase/6-exohydrolase (EC 3.2.1.154); sucrose:sucrose 1-fructosyltransferase (EC 2.4.1.99); fructan:fructan 1-fructosyltransferase (EC 2.4.1.100); …
GH34	1	sialidase or neuraminidase (EC 3.2.1.18)
GH35	3	beta-galactosidase (EC 3.2.1.23); exo-beta-glucosaminidase (EC 3.2.1.165); exo-beta-1,4-galactanase (EC 3.2.1.-); beta-1,3-galactosidase (EC 3.2.1.-)
GH36	1	alpha-galactosidase (EC 3.2.1.22); alpha-N-acetylgalactosaminidase (EC 3.2.1.49); stachyose synthase (EC 2.4.1.67); raffinose synthase (EC 2.4.1.82)
GH37	3	alpha,alpha-trehalase (EC 3.2.1.28).
GH38	1	alpha-mannosidase (EC 3.2.1.24); mannosyl-oligosaccharide alpha-1,2-mannosidase (EC 3.2.1.113); mannosyl-oligosaccharide alpha-1,3-1,6-mannosidase (EC 3.2.1.114); mannosyl-oligosaccharide alpha-1,3-mannosidase (EC 3.2.1.207); mannosyl-oligosaccharide alpha-1,6-mannosidase / exo-alpha-1,6-mannosidase (EC 3.2.1.163)
GH43	21	beta-xylosidase (EC 3.2.1.37); alpha-L-arabinofuranosidase (EC 3.2.1.55); xylanase (EC 3.2.1.8); alpha-1,2-L-arabinofuranosidase (EC 3.2.1.-); exo-alpha-1,5-L-arabinofuranosidase (EC 3.2.1.-); [inverting] exo-alpha-1,5-L-arabinanase (EC 3.2.1.-); beta-1,3-xylosidase (EC 3.2.1.72); [inverting] exo-alpha-1,5-L-arabinanase (EC 3.2.1.-); [inverting] endo-alpha-1,5-L-arabinanase (EC 3.2.1.99); exo-bet…
GH44	1	endoglucanase (EC 3.2.1.4); xyloglucanase (EC 3.2.1.151)
GH45	3	endoglucanase (EC 3.2.1.4); xyloglucan-specific endo-beta-1,4-glucanase / endo-xyloglucanase (EC 3.2.1.151); endo-beta-1,4-mannanase (EC 3.2.1.78)
GH47	6	alpha-mannosidase (EC 3.2.1.113)
GH5	25	endo-beta-1,4-glucanase / cellulase (EC 3.2.1.4); endo-beta-1,4-xylanase (EC 3.2.1.8); beta-glucosidase (EC 3.2.1.21); beta-mannosidase (EC 3.2.1.25); beta-glucosylceramidase (EC 3.2.1.45); glucan beta-1,3-glucosidase (EC 3.2.1.58); exo-beta-1,4-glucanase / cellodextrinase (EC 3.2.1.74); glucan endo-1,6-beta-glucosidase (EC 3.2.1.75); mannan endo-beta-1,4-mannosidase (EC 3.2.1.78); cellulose beta…
GH51	3	endoglucanase (EC 3.2.1.4); endo-beta-1,4-xylanase (EC 3.2.1.8); beta-xylosidase (EC 3.2.1.37); alpha-L-arabinofuranosidase (EC 3.2.1.55); cellobiohydrolase (EC 3.2.1.91)
GH53	1	endo-beta-1,4-galactanase (EC 3.2.1.89).
GH55	6	exo-beta-1,3-glucanase (EC 3.2.1.58); endo-beta-1,3-glucanase (EC 3.2.1.39); laminarin-degrading enzyme (EC 3.2.1.-); hesperidin 6-O-alpha-L-rhamnosyl-beta-glucosidase (EC 3.2.1.168)
GH6	1	endoglucanase (EC 3.2.1.4); cellobiohydrolase (EC 3.2.1.91); lichenase / endo-beta-1,3-1,4-glucanase (EC 3.2.1.73);
GH7	3	endo-beta-1,4-glucanase (EC 3.2.1.4); reducing end-acting cellobiohydrolase (EC 3.2.1.176); chitosanase (EC 3.2.1.132); endo-beta-1,3-1,4-glucanase (EC 3.2.1.73)
GH71	6	alpha-1,3-glucanase (EC 3.2.1.59).
GH72	2	beta-1,3-glucanosyltransglycosylase (EC 2.4.1.-)
GH74	1	endoglucanase (EC 3.2.1.4); oligoxyloglucan reducing end-specific cellobiohydrolase (EC 3.2.1.150); xyloglucanase (EC 3.2.1.151)
GH76	3	alpha-1,6-mannanase (EC 3.2.1.101); alpha-glucosidase (EC 3.2.1.20)
GH78	3	alpha-L-rhamnosidase (EC 3.2.1.40); rhamnogalacturonan alpha-L-rhamnohydrolase (EC 3.2.1.174); L-Rhap-alpha-1,3-D-Apif -specific alpha-1,3-L-rhamnosidase (EC 3.2.1.-)
GH79	9	beta-glucuronidase (EC 3.2.1.31); hyaluronoglucuronidase (EC 3.2.1.36); heparanase (EC 3.2.1.166); baicalin beta-glucuronidase (EC 3.2.1.167); beta-4-O-methyl-glucuronidase (EC 3.2.1.-); glycyrrhizin beta-glucuronidase (EC 3.2.1.128)
GH85	1	endo-beta-N-acetylglucosaminidase (EC 3.2.1.96)
GH88	2	d-4,5-unsaturated beta-glucuronyl hydrolase (EC 3.2.1.-); unsaturated chondroitin disaccharide hydrolase (EC 3.2.1.180); gellan tetrasaccharide unsaturated glucuronosyl hydrolase (EC 3.2.1.179)
GH89	1	alpha-N-acetylglucosaminidase (EC 3.2.1.50)
GH9	2	endoglucanase (EC 3.2.1.4); endo-beta-1,3(4)-glucanase / lichenase-laminarinase (EC 3.2.1.6); lichenase / endo-beta-1,3-1,4-glucanase (EC 3.2.1.73); exo-beta-1,4-glucanase / cellodextrinase (EC 3.2.1.74); cellobiohydrolase (EC 3.2.1.91); xyloglucan-specific endo-beta-1,4-glucanase / endo-xyloglucanase (EC 3.2.1.151); exo-beta-glucosaminidase (EC 3.2.1.165); endo-beta-1,4-glucanase (xanthanase) (E…
GH92	4	mannosyl-oligosaccharide alpha-1,2-mannosidase (EC 3.2.1.113); mannosyl-oligosaccharide alpha-1,3-mannosidase (EC 3.2.1.-); mannosyl-oligosaccharide alpha-1,6-mannosidase (EC 3.2.1.-); alpha-mannosidase (EC 3.2.1.24); alpha-1,2-mannosidase (EC 3.2.1.-); alpha-1,3-mannosidase (EC 3.2.1.207); alpha-1,4-mannosidase (EC 3.2.1.-); mannosyl-1-phosphodiester alpha-1,P-mannosidase (EC 3.2.1.-)
GH93	1	exo-alpha-L-1,5-arabinanase (EC 3.2.1.-)
GH95	1	alpha-L-fucosidase (EC 3.2.1.51); alpha-1,2-L-fucosidase (EC 3.2.1.63); alpha-L-galactosidase (EC 3.2.1.-)
Total of GH	274
GT0	8	Glycosyltransferases not yet assigned to a family
GT1	7	UDP-glucuronosyltransferase (EC 2.4.1.17); zeatin O-beta-xylosyltransferase (EC 2.4.2.40); 2-hydroxyacylsphingosine 1-beta-galactosyltransferase (EC 2.4.1.45); N-acylsphingosine galactosyltransferase (EC 2.4.1.47); flavonol 3-O-glucosyltransferase (EC 2.4.1.91); anthocyanidin 3-O-glucosyltransferase (EC 2.4.1.115); sinapate 1-glucosyltransferase (EC 2.4.1.120); indole-3-acetate beta-glucosyltrans…
GT13	1	alpha-1,3-mannosyl-glycoprotein beta-1,2-N-acetylglucosaminyltransferase (EC 2.4.1.101)
GT14	1	beta-1,3-galactosyl-O-glycosyl-glycoprotein beta-1,6-N-acetylglucosaminyltransferase (EC 2.4.1.102); N-acetyllactosaminide beta-1,6-N-acetylglucosaminyltransferase (EC 2.4.1.150); protein O-beta-xylosyltransferase (EC 2.4.2.26); UDP-GlcA:arabinogalactan beta-glucuronosyltransferase (EC 2.4.1.-)
GT15	9	glycolipid 2-alpha-mannosyltransferase (EC 2.4.1.131); GDP-Man: alpha-1,2-mannosyltransferase (EC 2.4.1.-).
GT17	1	beta-1,4-mannosyl-glycoprotein beta-1,4-N-acetylglucosaminyltransferase (EC 2.4.1.144).
GT18	1	alpha-1,3(6)-mannosylglycoprotein beta-1,6-N-acetyl-glucosaminyltransferase (EC 2.4.1.155).
GT2	20	cellulose synthase (EC 2.4.1.12); chitin synthase (EC 2.4.1.16); dolichyl-phosphate beta-D-mannosyltransferase (EC 2.4.1.83); dolichyl-phosphate beta-glucosyltransferase (EC 2.4.1.117); N-acetylglucosaminyltransferase (EC 2.4.1.-); N-acetylgalactosaminyltransferase (EC 2.4.1.-); hyaluronan synthase (EC 2.4.1.212); chitin oligosaccharide synthase (EC 2.4.1.-); beta-1,3-glucan synthase (EC 2.4.1.34…
GT20	3	alpha,alpha-trehalose-phosphate synthase [UDP-forming] (EC 2.4.1.15); Glucosylglycerol-phosphate synthase (EC 2.4.1.213); trehalose-6-P phosphatase (EC 3.1.3.12); [retaining] GDP-valeniol: validamine 7-phosphate valeniolyltransferase (EC 2.-.-.-)
GT21	1	UDP-Glc: ceramide beta-glucosyltransferase (EC 2.4.1.80).
GT22	7	Dol-P-Man: Man6GlcNAc2-PP-Dol alpha-1,2-mannosyltransferase (EC 2.4.1.259); Dol-P-Man: Man8GlcNAc2-PP-Dol alpha-1,2-mannosyltransferase (EC 2.4.1.261); Dol-P-Man: Man2-GlcNAc-phosphatidylinositol alpha-1,2-mannosyltransferase (EC 2.4.1.-); Dol-P-Man: Man3-GlcNAc-phosphatidylinositol alpha-1,2-mannosyltransferase (EC 2.4.1.-)
GT24	1	UDP-Glc: glycoprotein alpha-glucosyltransferase (EC 2.4.1.-).
GT3	4	glycogen synthase (EC 2.4.1.11).
GT30	1	CMP-beta-KDO: alpha-3-deoxy-D-manno-octulosonic-acid (KDO) transferase (EC 2.4.99.-).
GT31	7	N-acetyllactosaminide beta-1,3-N-acetylglucosaminyltransferase (EC 2.4.1.149); Glycoprotein-N-acetylgalactosamine 3-beta-galactosyltransferase (EC 2.4.1.122); fucose-specific beta-1,3-N-acetylglucosaminyltransferase (EC 2.4.1.-); globotriosylceramide beta-1,3-GalNAc transferase (EC 2.4.1.79); chondroitin synthase (beta-1,3-GlcUA and beta-1,4-GalNAc transferase (EC 2.4.1.175); chondroitin beta-1,3…
GT32	1	alpha-1,6-mannosyltransferase (EC 2.4.1.-); alpha-1,4-N-acetylglucosaminyltransferase (EC 2.4.1.-); alpha-1,4-N-acetylgalactosaminyltransferase (EC 2.4.1.-); GDP-Man: inositol-phosphorylceramide transferase (EC 2.4.1.-); UDP-Gal: beta-galactoside alpha-1,4-galactosyltransferase (EC 2.4.1.-); UDP-Gal: lactose/N-acetyl-lactosamine alpha-1,4-galactosyltransferase (EC 2.4.1.-); UDP-Glc: protein alpha…
GT34	1	UDP-Gal: galactomannan alpha-1,6-galactosyltransferase (EC 2.4.1.-); UDP-Xyl: xyloglucan alpha-1,6-xylosyltransferase (EC 2.4.2.39); alpha-1,2-galactosyltransferase (EC 2.4.1.-)
GT35	1	glycogen or starch phosphorylase (EC 2.4.1.1).
GT39	3	Dol-P-Man: protein alpha-mannosyltransferase (EC 2.4.1.109)
GT4	21	sucrose synthase (EC 2.4.1.13); sucrose-phosphate synthase (EC 2.4.1.14); alpha-glucosyltransferase (EC 2.4.1.52); lipopolysaccharide N-acetylglucosaminyltransferase (EC 2.4.1.56); phosphatidylinositol alpha-mannosyltransferase (EC 2.4.1.57); GDP-Man: Man1GlcNAc2-PP-dolichol alpha-1,3-mannosyltransferase (EC 2.4.1.132); GDP-Man: Man3GlcNAc2-PP-dolichol/Man4GlcNAc2-PP-dolichol alpha-1,2-mannosyltr…
GT41	1	UDP-GlcNAc: peptide beta-N-acetylglucosaminyltransferase (EC 2.4.1.255); UDP-Glc: peptide N-beta-glucosyltransferase (EC 2.4.1.-); GDP-L-Fuc: protein O-alpha-L-fucosyltransferase (EC 2.4.1.221)
GT48	2	1,3-beta-glucan synthase (EC 2.4.1.34)
GT49	1	beta-1,3-N-acetylglucosaminyltransferase (EC 2.4.1.-).
GT5	2	UDP-Glc: glycogen glucosyltransferase (EC 2.4.1.11); ADP-Glc: starch glucosyltransferase (EC 2.4.1.21); NDP-Glc: starch glucosyltransferase (EC 2.4.1.242); UDP-Glc: alpha-1,3-glucan synthase (EC 2.4.1.183) UDP-Glc: alpha-1,4-glucan synthase (EC 2.4.1.-)
GT50	2	Dol-P-Man alpha-1,4-mannosyltransferase (EC 2.4.1.-)
GT51	1	murein polymerase (EC 2.4.1.129).
GT57	3	Dol-P-Glc: alpha-1,3-glucosyltransferase (EC 2.4.1.-)
GT58	2	Dol-P-Man: Man5GlcNAc2-PP-Dol alpha-1,3-mannosyltransferase (EC 2.4.1.258)
GT59	1	Dol-P-Glc: Glc2Man9GlcNAc2-PP-Dol alpha-1,2-glucosyltransferase (EC 2.4.1.256)
GT62	1	alpha-1,2-mannosyltransferase (EC 2.4.1.-); alpha-1,6-mannosyltransferase (EC 2.4.1.-)
GT66	1	dolichyl-diphosphooligosaccharideâ€”protein glycotransferase (EC 2.4.99.18); undecaprenyl-diphosphooligosaccharideâ€”protein glycotransferase (EC 2.4.99.19)
GT69	3	GDP-Man: alpha-1,3-mannosyltransferase (EC 2.4.1.-)
GT76	1	Dol-P-Man: alpha-1,6-mannosyltransferase (EC 2.4.1.-)
GT8	16	lipopolysaccharide alpha-1,3-galactosyltransferase (EC 2.4.1.44); UDP-Glc: (glucosyl)lipopolysaccharide alpha-1,2-glucosyltransferase (EC 2.4.1.-); lipopolysaccharide glucosyltransferase 1 (EC 2.4.1.58); glycogenin glucosyltransferase (EC 2.4.1.186); inositol 1-alpha-galactosyltransferase (galactinol synthase) (EC 2.4.1.123); homogalacturonan alpha-1,4-galacturonosyltransferase (EC 2.4.1.43); UDP…
GT90	2	UDP-Xyl: (mannosyl) glucuronoxylomannan/galactoxylomannan beta-1,2-xylosyltransferase (EC 2.4.2.-); UDP-Glc: protein O-beta-glucosyltransferase (EC 2.4.1.-); UDP-Xyl: protein O-beta-xylosyltransferase (EC 2.4.2.-)
Total of GT	138
PL14	7	poly(beta-mannuronate) lyase / M-specific alginate lyase (EC 4.2.2.3); exo-oligoalginate lyase (EC 4.2.2.26); beta-1,4-glucuronan lyase (EC 4.2.2.14); alginate lyase (EC 4.2.2.-)
PL35	2	chondroitin lyase / chondroitinase (EC 4.2.2.-)
PL38	2	endo-beta-1,4-glucuronan lyase (EC 4.2.2.14)
PL4	1	rhamnogalacturonan endolyase (EC 4.2.2.23).
PL42	1	L-rhamnose-alpha-1,4-D-glucuronate lyase (EC 4.2.2.-); L-Rhalpha-alpha-1,4-GlcA alpha-L-rhamnohydrolase (EC 3.2.1.-)
PL7	1	poly(beta-mannuronate) lyase / M-specific alginate lyase (EC 4.2.2.3); alpha-L-guluronate lyase / G-specific alginate lyase (EC 4.2.2.11); poly-(MG)-lyase / MG-specific alginate lyase (EC 4.2.2.-); endo-beta-1,4-glucuronan lyase (EC 4.2.2.14); oligoalginate lyase / exo-alginate lyase (EC 4.2.2.26)
PL8	2	hyaluronate lyase (EC 4.2.2.1); chondroitin AC lyase (EC 4.2.2.5); xanthan lyase (EC 4.2.2.12); chondroitin ABC lyase (EC 4.2.2.20); heparin lyase / heparin lyase I (EC 4.2.2.7); poly(beta-mannuronate) lyase / M-specific alginate lyase (EC 4.2.2.3)
Total of PL	16
CAZy Carbohydrate-active enzyme
CBM Carbohydrate-binding modules
CE Carbohydrate esterases
GH Glycoside hydrolases
GT Glycosyl transferases
PL Polysaccharide lyases
AA Auxiliary activities

## Sheet: Table S9
Table S9. Comparative analysis of ligninolytic enzymes, cellulase, hemicellulase and pectinase of 11 sequenced white rot fungi.
				Carbohydrate-active enzymes
Types	Dichomitus squalens	Bjerkandera adusta	Phanerochaete chrysosporium	Irpex lacteus	Phlebia radiata	Ceriporiopsis subvermispora	Ganoderma leucocontextum	Trametes versicolor	Lentinula edodes	Pleurotus eryngii	Pleurotus ostreatus
GH	274	191	184	208	207	174	288	226	268	236	242
GT	138	70	69	68	68	66	66	86	78	70	70
PL	16	11	7	7	9	7	13	11	9	34	26
CE	48	25	21	15	16	14	28	18	19	20	22
CBM	65	61	70	67	86	36	57	52	56	94	116
AA	116	108	95	83	81	66	104	97	80	117	123
Total	657	466	446	448	467	363	556	490	510	571	599
				Ligninolytic enzymes
Types	Dichomitus squalens	Bjerkandera adusta	Phanerochaete chrysosporium	Irpex lacteus	Phlebia radiata	Ceriporiopsis subvermispora	Ganoderma leucocontextum	Trametes versicolor	Lentinula edodes	Pleurotus eryngii	Pleurotus ostreatus
AA1	18	2	6	2	7	9	20	9	16	11	12
AA2	16	21	17	13	11	18	11	25	5	9	10
AA3	47	40	40	29	33	23	36	29	30	45	45
AA4	0	0	0	0	0	0	0	0	0	0	0
AA5	11	7	7	10	9	3	9	9	5	14	17
AA6	1	4	4	2	3	0	3	1	2	2	2
AA7	3	0	0	0	0	0	5	0	2	1	3
AA8	2	2	2	1	2	2	1	2	2	1	1
AA9	15	28	16	22	12	9	15	18	13	31	30
AA10	0	0	0	0	0	0	0	0	0	0	0
AA11	0	0	0	0	0	0	0	0	0	0	0
AA12	0	1	1	1	1	0	0	0	0	1	1
AA13	0	0	0	0	0	0	0	0	0	0	0
AA14	3	3	2	3	3	2	4	4	5	2	2
Total	116	108	95	83	81	66	104	97	80	117	123
				Cellulase
Types	Dichomitus squalens	Bjerkandera adusta	Phanerochaete chrysosporium	Irpex lacteus	Phlebia radiata	Ceriporiopsis subvermispora	Ganoderma leucocontextum	Trametes versicolor	Lentinula edodes	Pleurotus eryngii	Pleurotus ostreatus
GH1	3	2	2	2	2	3	4	2	2	3	3
GH3	8	9	10	9	10	6	12	13	13	13	12
GH5	25	19	19	24	24	18	18	20	26	20	22
GH6	1	1	1	1	1	0	1	1	1	3	3
GH7	3	5	7	3	6	3	3	4	3	17	16
GH9	2	1	1	1	1	0	1	1	1	1	1
GH12	2	2	2	3	2	2	3	5	5	2	2
GH44	1	0	0	1	1	0	0	0	0	1	1
GH45	3	2	2	2	5	3	2	3	4	3	3
GH131	2	3	3	5	2	1	3	3	2	2	2
AA9	15	28	16	22	12	9	15	18	13	31	30
Total	65	72	63	73	66	45	62	70	70	96	95
				Hemicellulase
Types	Dichomitus squalens	Bjerkandera adusta	Phanerochaete chrysosporium	Irpex lacteus	Phlebia radiata	Ceriporiopsis subvermispora	Ganoderma leucocontextum	Trametes versicolor	Lentinula edodes	Pleurotus eryngii	Pleurotus ostreatus
CE1	0	1	6	2	1	2	3	3	1	1	2
CE5	2	0	0	0	0	0	0	0	0	0	0
CE15	9	2	2	3	2	2	2	2	1	1	1
CE16	6	15	6	4	7	4	12	6	4	3	3
GH10	4	4	6	8	7	6	8	6	4	4	4
GH11	0	0	1	0	1	1	0	0	2	2	2
GH27	11	3	3	3	2	4	3	3	8	8	8
GH29	0	0	0	1	1	0	0	0	1	0	0
GH31	6	4	6	5	4	5	4	5	6	5	8
GH35	3	4	2	4	3	1	6	2	6	4	4
GH43	21	6	4	7	2	2	8	3	6	7	8
GH51	3	2	2	2	1	2	3	2	3	1	3
GH74	1	2	2	3	2	1	1	2	1	3	3
GH95	1	1	1	1	1	1	2	1	2	1	1
GH115	2	2	1	2	1	2	3	2	1	1	1
Total	69	46	42	45	35	33	55	37	46	41	48
				Pectinase
Types	Dichomitus squalens	Bjerkandera adusta	Phanerochaete chrysosporium	Irpex lacteus	Phlebia radiata	Ceriporiopsis subvermispora	Ganoderma leucocontextum	Trametes versicolor	Lentinula edodes	Pleurotus eryngii	Pleurotus ostreatus
CE8	9	2	2	2	2	2	3	2	5	2	2
CE12	2	1	0	0	0	0	1	1	1	2	2
GH28	10	6	5	8	7	6	10	10	16	8	6
GH53	1	1	1	1	1	6	1	1	2	1	1
GH78	3	2	1	4	2	1	3	5	2	4	2
GH88	2	1	1	1	1	1	1	1	1	2	2
GH105	1	1	0	0	1	0	1	0	2	2	2
PL1	2	1	0	0	0	0	0	0	3	19	11
PL4	1	1	0	0	1	0	4	1	0	2	2
Total	31	16	10	16	15	16	24	21	32	42	30
GH Glycoside hydrolase
CE Carbohydrates esterase
PL Polysaccharide lyase
CBM Cellulose-binding module
AA Auxiliary activities

## Sheet: Table S10
Table S10. Genes and their translation levels related to the degradation of plant cell wall polysaccharides under different incubation periods in D. squalens
Substrate preference	Family	Gene ID	Putative function	SignalP	Relative abundance
					14 d	21 d	28 d
Hemicellulose	GH3	A00121	Beta-xylosidase	Yes	2441480	4170750	4.19276e+06
Hemicellulose	GH27	A04203	Alpha-galactosidase	Yes	8.43504e+06	10119480	1.02318e+07
Hemicellulose	GH27	A00804	Alpha-galactosidase	Yes	554403	967582	1.55507e+06
Hemicellulose	GH27	A10967	Alpha-galactosidase	Yes	16163.9	15400.9	17334.5
Hemicellulose	GH30	A09621	Endo-1,4-beta-xylanase	Yes	183193	247440	256015
Hemicellulose	GH30	A09303	Endo-1,4-beta-xylanase	Yes	10834	6144	3768.8
Hemicellulose	GH31	A00318	Alpha-glucosidase/alpha-xylosidase	Yes	488631	717958	710367
Hemicellulose	GH31	A05035	Alpha-glucosidase/alpha-xylosidase	Yes	5485.6	458246	414909
Hemicellulose	GH31	A04329	Alpha-glucosidase/alpha-xylosidase	Yes	126281	299502	297509
Hemicellulose	GH31	A00967	Alpha-glucosidase/alpha-xylosidase	Yes	38512.6	59767.8	62419.1
Hemicellulose	GH31	A11437	Alpha-glucosidase/alpha-xylosidase	Yes	5330	11808.6	17046.5
Hemicellulose	GH35	A08991	Beta-galactosidase	Yes	9482280	9859560	11539200
Hemicellulose	GH35	A08947	Beta-galactosidase	Yes	493724	514369	594027
Hemicellulose	GH35	A08958	Beta-galactosidase	Yes	80791.1	56065.3	52448.7
Hemicellulose	GH43	A08162	Beta-Xylosidase/arabinosidase	Yes	2.78198e+06	3324560	3.21896e+06
Hemicellulose	GH43	A10407	Beta-Xylosidase/arabinosidase	Yes	186157	343389	315393
Hemicellulose	GH43	A08866	Beta-Xylosidase/arabinosidase	Yes	62900.1	55578.1	34177.6
Hemicellulose	GH43	A05286	Beta-Xylosidase/arabinosidase	Yes	10058	7933.3	5141.4
Hemicellulose	GH43	A00706	Beta-Xylosidase/arabinosidase	Yes	5491.5	6539.7	8952.3
Hemicellulose	GH51	A07660	Alpha-L-arabinofuranosidase	Yes	5.15881e+06	5.95913e+06	5.72163e+06
Hemicellulose	GH51	A02985	Alpha-L-arabinofuranosidase	Yes	3580.3	162350	93514.9
Hemicellulose	GH92	A10912	Mannanase	Yes	324651	465973	534295
Hemicellulose	GH92	A03398	Mannanase	Yes	288793	353804	329579
Hemicellulose	GH95	A07934	Six-hairpin glycosidase-like protein	Yes	2597960	4.26801e+06	4.17978e+06
Hemicellulose	GH115	A01940	Alpha-D-glucosiduronase	Yes	386576	925457	1.10579e+06
Hemicellulose	GH115	A01758	Alpha-D-glucosiduronase	Yes	263712	701734	925834
Hemicellulose	CBM1	A05680	Endo-1,4-beta-xylanase	Yes	3.87912e+06	4050130	4165490
Cellulose	GH1	A00147	Beta-glucosidase	Yes	27569.7	82553.7	95878.2
Cellulose	GH1	A10841	Beta-glucosidase	Yes	10691.1	17583.7	14052.4
Cellulose	GH3	A00817	Beta-glucosidase	Yes	518800	535929	524577
Cellulose	GH3	A00859	Beta-glucosidase	Yes	104141	270335	316967
Cellulose	GH3	A01458	Beta-glucosidase	Yes	391536	1.34555e+06	1.63634e+06
Cellulose	GH3	A07297	Beta-glucosidase	Yes	1.99005e+06	2.21464e+06	2.09421e+06
Cellulose	GH3	A05180	Beta-glucosidase	Yes	14611.1	94147	111890
Cellulose	GH3	A04388	Beta-glucosidase	Yes	11838.4	11777.9	265050
Cellulose	GH5	A06180	Endoglucanase	Yes	3.7774e+06	3.89833e+06	3.909e+06
Cellulose	GH5	A05594	Endoglucanase	Yes	4112.9	30018.8	35042.5
Cellulose	GH5	A07750	Endoglucanase	Yes	2264560	2.47724e+06	1.95763e+06
Cellulose	GH5	A01316	Endoglucanase	Yes	1.58859e+06	2.10525e+06	2.12275e+06
Cellulose	GH5	A10041	Endoglucanase	Yes	612875	1570950	1569530
Cellulose	GH5	A08582	Endoglucanase	Yes	9287.1	1503720	1316400
Cellulose	GH5	A08583	Endoglucanase	Yes	15224.8	238460	219585
Cellulose	GH5	A04306	Endoglucanase	Yes	22995.4	115753	105053
Cellulose	GH5	A00182	Endoglucanase	Yes	40470.1	79474.6	110944
Cellulose	GH5	A04658	Endoglucanase	Yes	45136.4	32858.9	27600.9
Cellulose	GH5	A11494	Endoglucanase	Yes	32026.1	16334.6	9885.8
Cellulose	GH5	A01457	Endoglucanase	Yes	23410.5	10772.9	12334.8
Cellulose	GH7	A00162	Cellobiohydrolase I	Yes	29944300	32358000	3.45896e+07
Cellulose	GH7	A01123	Cellobiohydrolase I	Yes	18509200	1.52406e+07	1.49823e+07
Cellulose	GH7	A10165	Cellobiohydrolase I	Yes	3743430	3827280	4959700
Cellulose	GH12	A07624	Endoglucanase	Yes	5.00369e+06	1415100	1.18975e+06
Cellulose	GH12	A09513	Endocellulase	Yes	324974	773904	1.75188e+06
Cellulose	GH44	A11292	Endoglucanase	Yes	445444	714922	1.23524e+06
Cellulose	GH45	A08400	Endoglucanase	Yes	27680.3	29776.8	25386.8
Cellulose	GH45	A09802	Endoglucanase	Yes	11002	11607.9	7328
Cellulose	CBM1	A04548	Cellobiohydrolase II	Yes	1.11129e+07	11997790	9.41374e+06
Cellulose	AA9	A02653	Lytic polysaccharide monooxygenase	Yes	781210	624838	611745
Cellulose	AA9	A06902	Lytic polysaccharide monooxygenase	Yes	3.4194e+06	6411050	7.28135e+06
Cellulose	AA9	A07311	Lytic polysaccharide monooxygenase	Yes	1.49571e+06	1.46071e+06	1.47301e+06
Cellulose	AA9	A07312	Lytic polysaccharide monooxygenase	Yes	1.48304e+06	805560	757606
Cellulose	AA9	A09223	Lytic polysaccharide monooxygenase	Yes	1418350	1266573	1.33697e+06
Pectin	CE8	A01212	Pectin lyase	Yes	42752.1	178365	243032
Pectin	CE8	A01213	Pectin lyase	Yes	922763	1.18574e+06	1.29649e+06
Pectin	CE8	A09094	Pectin lyase	Yes	616774	1.32241e+06	1.31423e+06
Pectin	GH28	A00272	Pectin lyase	Yes	376890	626993	806086
Pectin	GH28	A02867	Pectin lyase	Yes	505959	1.03558e+06	829580
Pectin	GH28	A03816	Rhamnogalacturonase	Yes	1.28361e+06	837861	465595
Pectin	GH28	A10544	Endo-polygalacturonase PG1	Yes	4.36948e+06	4238160	3.42576e+06
Pectin	GH28	A08796	Pectin lyase	Yes	60122.1	241281	298146
Pectin	GH28	A11367	Pectin lyase	Yes	2163760	343591	51404
Pectin	GH28	A00951	Pectin lyase	Yes	3.40823e+06	2.10663e+06	1.79985e+06
Pectin	GH28	A11343	Pectin lyase	Yes	26778.9	66925.1	84066.8
Other polysaccharides	GH20	A00293	Chitinase	Yes	621424	205172	114126
Other polysaccharides	GH30	A09621	Glucan endo-1,6-beta-glucosidase	Yes	183193	247440	256015
Other polysaccharides	GH30	A09303	Glucan endo-1,6-beta-glucosidase	Yes	10834	6144	3768.8
Other polysaccharides	GH55	A04059	Beta-1,3-glucanase	Yes	674410	844543	958025
Other polysaccharides	GH89	A07689	Alpha-N-acetylglucosaminidase	Yes	39125.4	78455.2	55496.6
Other polysaccharides	GH131	A00858	Beta-1,3-glucanase	Yes	45010.4	39209.1	40356.1
CBM Carbohydrate-binding modules
CE Carbohydrate esterases
GH Glycoside hydrolases
AA Auxiliary activities

[truncated: 2 more sheets: Table S11, Table S12]
